# Supplementary material for: Testing the Luedemann hypothesis: the discovery of novel antimicrobials from slow-growing microbes from nutrient-limited environments
Source: mSphere. 2025 Sep 23;10(10):e00367-25. doi: 10.1128/msphere.00367-25 (PMC12570475; doi:10.1128/msphere.00367-25)
Supplement: Data File S1 — Composition of the Luedemann collection. [file msphere.00367-25-s0001.xlsx]

## Sheet: MasterSheet
	Supplemental Data 1. Microbial Composition of the Luedemann Collection
	Luedemann Isolate			16S Ribosomal RNA Sequence Analysis							Whole Genome Sequence Analysis
	Isolate	Predicted Genus/Species1	Prediction Basis2	Top Hit	% Identity3	Accession Number	Bit-Score	E value	% High Quality4	Sequence Length	Top Hit	Accession Number	Average Nucleotide Identity5
	9196D 10-6-92	Actinoplanes species- Novel*	16S rRNA/Whole Genome Sequencing	Micromonospora auratinigra	0.975	NR_112140	2370.37	0	0.924	1386	Actinoplanes sp.	GCF_023544445.1	0.854
	GdB 12-21-91	Bacillus inaquosorum (probable)	16S rRNA (low quality)	Bacillus inaquosorum	0.998	NR_104873	2601.2	0	0.625	1417
	G174 6-19-94	Blastoccocus colisei	16S rRNA	Blastoccocus colisei	0.989	NR_149176	2483.02	0	0.956	1392
	G177 6-19-94	Blastoccocus saxobsidens	16S rRNA	Blastoccocus saxobsidens	0.987	NR_117019	2442.39	0	0.967	1375
	9141D 11-23-91	Blastococcus aggregatus	16S rRNA	Blastococcus aggregatus	0.999	NR_114864	2560.58	0	0.958	1391
	G158 6-19-94	Blastococcus aggregatus	16S rRNA	Blastococcus aggregatus	0.999	NR_114864	2547.65	0	0.95	1384
	G159 6-19-94	Blastococcus aggregatus	16S rRNA	Blastococcus aggregatus	0.999	NR_114864	2532.88	0	0.954	1376
	G160 6-19-94	Blastococcus aggregatus	16S rRNA	Blastococcus aggregatus	0.999	NR_114864	2551.34	0	0.934	1383
	9202FW	Brevibacillus formosis	16S rRNA (low quality)/Whole Genome Sequencing	Brevibacillus brevis	0.991	NR_112204	2505.18	0	0.377	1384	Brevibacillus formosus	GCF_003013405.1	0.951
	9202FOW	Brevibacillus formosus	Whole Genome Sequencing	N.D.	N.D.	N.D.	N.D.	N.D.	N.D.	N.D.	Brevibacillus formosus	GCF_003013405.1	0.9509
	G274 6-23-94	Geodermatophilus africanus	16S rRNA	Geodermatophilus africanus	0.992	NR_108882	2488.56	0	0.932	1379
	G156 6-19-94	Geodermatophilus africanus (probable)	16S rRNA (low quality)	Geodermatophilus africanus	0.986	NR_108882	2470.09	0	0.881	1399
	G190 6-19-94	Geodermatophilus africanus (probable)	16S rRNA (low quality)	Geodermatophilus africanus	0.988	NR_108882	2494.1	0	0.691	1395
	G194 6-19-94	Geodermatophilus africanus (probable)	16S rRNA (low quality)	Geodermatophilus africanus	0.987	NR_108882	2475.63	0	0.889	1395
	9169A 1-28-92	Geodermatophilus bullaregiensis	16S rRNA	Geodermatophilus bullaregiensis	0.992	NR_145544	2479.32	0	0.902	1397
	G164 6-19-94	Geodermatophilus nigrescens	16S rRNA	Geodermatophilus nigrescens	0.999	NR_109505	2555.04	0	0.945	1389
	G224 6-23-94	Geodermatophilus nigrescens	16S rRNA	Geodermatophilus nigrescens	0.999	NR_109505	2549.5	0	0.969	1386
	G169a 6-19-94	Geodermatophilus normandii	16S rRNA	Geodermatophilus normandii	0.993	NR_108879	2510.72	0	0.96	1388
	G212 6-23-94	Geodermatophilus normandii	16S rRNA	Geodermatophilus normandii	0.994	NR_108879	2525.49	0	0.928	1390
	G216 6-23-94	Geodermatophilus normandii	16S rRNA	Geodermatophilus normandii	0.993	NR_108879	2488.56	0	0.9	1390
	G222A 6-23-94	Geodermatophilus normandii	16S rRNA	Geodermatophilus normandii	0.996	NR_108879	2534.72	0	0.942	1389
	G222B 6-23-94	Geodermatophilus normandii	16S rRNA	Geodermatophilus normandii	0.996	NR_108879	2531.03	0	0.947	1387
	G235 6-23-94	Geodermatophilus normandii	16S rRNA	Geodermatophilus normandii	0.987	NR_108879	2470.09	0	0.949	1392
	G237 6-23-94	Geodermatophilus normandii	16S rRNA	Geodermatophilus normandii	0.998	NR_108879	2531.03	0	0.903	1378
	G240 6-23-94	Geodermatophilus normandii	16S rRNA	Geodermatophilus normandii	0.987	NR_108879	2470.09	0	0.96	1392
	G248 6-23-94	Geodermatophilus normandii	16S rRNA	Geodermatophilus normandii	0.996	NR_108879	2545.8	0	0.949	1393
	G253 6-23-94	Geodermatophilus normandii	16S rRNA	Geodermatophilus normandii	0.991	NR_108879	2507.02	0	0.91	1389
	G264 6-23-94	Geodermatophilus normandii	16S rRNA	Geodermatophilus normandii	0.995	NR_108879	2531.03	0	0.962	1391
	G273 6-23-94	Geodermatophilus normandii	16S rRNA	Geodermatophilus normandii	0.995	NR_108879	2505.18	0	0.94	1376
	G276 6-23-94	Geodermatophilus normandii	16S rRNA	Geodermatophilus normandii	0.995	NR_108879	2529.18	0	0.909	1390
	G281 6-23-94	Geodermatophilus normandii	16S rRNA	Geodermatophilus normandii	0.998	NR_108879	2551.34	0	0.956	1390
	G282 6-23-94	Geodermatophilus normandii	16S rRNA	Geodermatophilus normandii	0.995	NR_108879	2531.03	0	0.949	1390
	G169b 6-19-94	Geodermatophilus normandii (probable)	16S rRNA (low quality)	Geodermatophilus normandii	0.994	NR_108879	2518.1	0	0.894	1389
	G197 6-19-94	Geodermatophilus normandii (probable)	16S rRNA (low quality)	Geodermatophilus normandii	0.985	NR_108879	2420.23	0	0.877	1378
	G199 6-19-94	Geodermatophilus normandii (probable)	16S rRNA (low quality)	Geodermatophilus normandii	0.994	NR_108879	2514.41	0	0.859	1384
	G202 6-23-94	Geodermatophilus normandii (probable)	16S rRNA (low quality)	Geodermatophilus normandii	0.994	NR_108879	2523.64	0	0.806	1389
	G275 6-23-94	Geodermatophilus normandii (probable)	16S rRNA (low quality)	Geodermatophilus normandii	0.996	NR_108879	2536.57	0	0.861	1391
	G187 6-19-94	Geodermatophilus obscurus	16S rRNA	Geodermatophilus obscurus	0.992	NR_074530	2516.26	0	0.963	1395
	G195 6-19-94	Geodermatophilus obscurus	16S rRNA	Geodermatophilus obscurus	0.993	NR_074530	2495.94	0	0.927	1396
	G200 6-19-94	Geodermatophilus obscurus	16S rRNA	Geodermatophilus obscurus	0.992	NR_074530	2518.1	0	0.927	1396
	G225 6-23-94	Geodermatophilus obscurus	16S rRNA	Geodermatophilus obscurus	0.989	NR_074530	2492.25	0	0.961	1398
	G227 6-23-94	Geodermatophilus obscurus	16S rRNA	Geodermatophilus obscurus	0.989	NR_074530	2492.25	0	0.961	1398
	G228 6-23-94	Geodermatophilus obscurus	16S rRNA	Geodermatophilus obscurus	0.992	NR_074530	2514.41	0	0.965	1394
	G287 6-23-94	Geodermatophilus obscurus	16S rRNA	Geodermatophilus obscurus	0.987	NR_074530	2475.63	0	0.95	1395
	G217 6-23-94	Geodermatophilus obscurus (probable)	16S rRNA (low quality)	Geodermatophilus obscurus	0.988	NR_074530	2444.24	0	0.86	1375
	G269 6-23-94	Geodermatophilus poikilotrophus	16S rRNA	Geodermatophilus poikilotrophus	0.988	NR_136841	2479.32	0	0.952	1391
	G180 6-19-94	Geodermatophilus saharensis	16S rRNA	Geodermatophilus saharensis	0.989	NR_108883	2497.79	0	0.918	1395
	G247 6-23-94	Geodermatophilus saharensis (probable)	16S rRNA (low quality)	Geodermatophilus saharensis	0.991	NR_108883	2503.33	0	0.862	1393
	G185 6-19-94	Geodermatophilus siccatus	16S rRNA	Geodermatophilus siccatus	0.989	NR_108881	2484.86	0	0.958	1391
	G193 6-19-94	Geodermatophilus siccatus	16S rRNA	Geodermatophilus siccatus	0.995	NR_108881	2459.01	0	0.908	1395
	G196 6-19-94	Geodermatophilus siccatus	16S rRNA	Geodermatophilus siccatus	0.989	NR_108881	2488.56	0	0.91	1391
	G268 6-23-94	Geodermatophilus siccatus	16S rRNA	Geodermatophilus siccatus	0.989	NR_108881	2488.56	0	0.923	1391
	G270 6-23-94	Geodermatophilus siccatus	16S rRNA	Geodermatophilus siccatus	0.99	NR_108881	2484.86	0	0.942	1386
	G189 6-19-94	Geodermatophilus species	16S rRNA (low quality)	Geodermatophilus obscurus	0.98	NR_074530	2398.07	0	0.869	1381
	G205 6-23-94	Geodermatophilus species	16S rRNA (low quality)	Geodermatophilus saharensis	0.982	NR_108883	2436.85	0	0.783	1394
	G231 6-23-94	Geodermatophilus species	16S rRNA (low quality)	Geodermatophilus africanus	0.973	NR_108882	2368.53	0	0.893	1395
	G232 6-23-94	Geodermatophilus species	16S rRNA (low quality)	Geodermatophilus normandii	0.978	NR_108879	2422.08	0	0.785	1393
	G259 6-23-94	Geodermatophilus species	16S rRNA (low quality)	Geodermatophilus africanus	0.978	NR_108882	2386.99	0	0.866	1382
	G285 6-23-94	Geodermatophilus species	16S rRNA (low quality)	Geodermatophilus ruber	0.972	NR_116322	2375.91	0	0.693	1393
	G155 6-19-94	Geodermatophilus species- Novel	16S rRNA/Whole Genome Sequencing	Blastococcus aggregatus	0.9855	NR_114864	2433.16	0	0.951	1376	Geodermatophilus siccatus	GCF_900103785.1	0.9093
	G163 6-19-94	Geodermatophilus species- Novel	16S rRNA/Whole Genome Sequencing	Geodermatophilus siccatus	0.9772	NR_108881	2405.46	0	0.961	1399	Geodermatophilus siccatus	GCF_900103785.1	0.9221
	G249 6-23-94	Geodermatophilus species- Novel	16S rRNA/Whole Genome Sequencing	Geodermatophilus africanus	0.9793	NR_108882	2420.23	0	0.907	1397	Geodermatophilus bullaregiensis	GCF_016907675.1	0.8967
	G252 6-23-94	Geodermatophilus species- Novel	16S rRNA/Whole Genome Sequencing	Geodermatophilus africanus	0.9792	NR_108882	2412.84	0	0.947	1393	Geodermatophilus bullaregiensis	GCF_016907675.1	0.8984
	G254 6-23-94	Geodermatophilus species- Novel	16S rRNA/Whole Genome Sequencing	Geodermatophilus obscurus	0.9792	NR_074530	2414.69	0	0.919	1392	Geodermatophilus daqingensis	GCF_013408985.1	0.8608
	G263 6-23-94	Geodermatophilus species- Novel	16S rRNA/Whole Genome Sequencing	Geodermatophilus obscurus	0.9863	NR_074530	2462.7	0	0.962	1390	Geodermatophilus siccatus	GCF_900103785.1	0.942
	G233 6-23-94	Geodermatophilus tzadiensis	16S rRNA	Geodermatophilus tzadiensis	0.992	NR_108878	2453.47	0	0.954	1362
	G289 6-23-94	Geodermatophilus tzadiensis	16S rRNA	Geodermatophilus tzadiensis	0.992	NR_108878	2516.26	0	0.941	1395
	G157 6-19-94	Geodermatophilus tzadiensis (probable)	16S rRNA (low quality)	Geodermatophilus tzadiensis	0.991	NR_108878	2510.72	0	0.885	1395
	G170 6-19-94	Kineococcus xinjiangensis	16S rRNA	Kineococcus xinjiangensis	0.989	NR_044522	2473.78	0	0.947	1390
	9177D 1-21-92	Kribbella albertanoniae	16S rRNA	Kribbella albertanoniae	0.992	NR_118551	2510.72	0	0.941	1392
	G206 6-23-94	Metabacillus niabensis (probable)	16S rRNA (low quality)	Metabacillus niabensis	0.998	NR_043334	2610.44	0	0.756	1420
	G167 6-19-94	Methylorubrum extorquens (probable)	16S rRNA (low quality)	Methylorubrum extorquens	0.998	NR_112230	2505.18	0	0.794	1364
	G184 6-19-94	Microlunatus lacustris (probable)	16S rRNA (low quality)	Microlunatus lacustris	0.995	NR_028884	2529.18	0	0.662	1389
	9180H 10-6-92	Micromonospora auratinigra	16S rRNA	Micromonospora auratinigra	0.991	NR_028659	2492.25	0	0.926	1388
	9196B 2-4-92	Micromonospora auratinigra (probable)	16S rRNA (low quality)	Micromonospora auratinigra	0.988	NR_028659	2483.02	0	0.81	1387
	9191E 2-4-92	Micromonospora avicenniae	16S rRNA	Micromonospora avicenniae	0.993	NR_109650	2508.87	0	0.942	1387
	9125	Micromonospora chaiyaphumensis	16S rRNA	Micromonospora chaiyaphumensis	0.996	NR_041265	2527.34	0	0.94	1385
	9119C 12-4-94	Micromonospora chaiyaphumensis	16S rRNA	Micromonospora chaiyaphumensis	0.994	NR_041265	2507.02	0	0.949	1384
	9129Y 11-23-91	Micromonospora chaiyaphumensis (probable)	16S rRNA (low quality)	Micromonospora chaiyaphumensis	0.996	NR_041265	2531.03	0	0.794	1387
	9161I 11-23-91	Micromonospora chokoriensis	16S rRNA	Micromonospora chokoriensis	0.996	NR_041349	2538.42	0	0.966	1388
	9176A 1-28-92	Micromonospora citrea	16S rRNA	Micromonospora citrea	0.994	NR_044886	2508.87	0	0.947	1384
	9180N 10-6-92	Micromonospora citrea	16S rRNA	Micromonospora citrea	0.995	NR_044886	2510.72	0	0.954	1379
	9141A 11-23-91	Micromonospora cremea	16S rRNA	Micromonospora cremea	0.996	NR_108478	2531.03	0	0.93	1387
	9142-Z 11-23-91	Micromonospora cremea	16S rRNA	Micromonospora cremea	0.995	NR_108478	2532.88	0	0.92	1389
	9182B 2-4-92	Micromonospora echinospora	16S rRNA	Micromonospora echinospora	0.989	NR_044883	2481.17	0	0.948	1386
	9190A 10-6-92	Micromonospora echinospora	16S rRNA	Micromonospora echinospora	0.991	NR_044883	2486.71	0	0.922	1385
	9190F 2-4-92	Micromonospora echinospora	16S rRNA	Micromonospora echinospora	0.99	NR_044883	2483.02	0	0.943	1385
	9141F 11-23-91	Micromonospora fluostatini	16S rRNA	Micromonospora fluostatini	0.992	NR_144595	2484.86	0	0.962	1377
	9171G 2-6-93	Micromonospora fluostatini	16S rRNA	Micromonospora fluostatini	0.992	NR_144595	2488.56	0	0.951	1379
	9190E 2-4-92	Micromonospora fulva	16S rRNA	Micromonospora fulva	0.992	NR_156949	2499.64	0	0.962	1386
	9189C 10-6-92	Micromonospora fulviviridis	16S rRNA	Micromonospora fulviviridis	0.991	NR_044888	2460.86	0	0.955	1369
	9103K 1-8-94	Micromonospora halotolerans	16S rRNA	Micromonospora halotolerans	0.995	NR_132303	2481.17	0	0.946	1364
	G154 6-19-94	Micromonospora palomenae	16S rRNA	Micromonospora palomenae	0.996	NR_136848	2518.1	0	0.932	1380
	9197C 2-4-92	Micromonospora saelicesensis	16S rRNA	Micromonospora saelicesensis	0.998	NR_042312	2538.42	0	0.95	1384
	9197D 2-4-92	Micromonospora saelicesensis	16S rRNA	Micromonospora saelicesensis	0.997	NR_042312	2540.26	0	0.95	1384
	9133A 11-23-91	Micromonospora soli	16S rRNA	Micromonospora soli	0.993	NR_146360	2505.18	0	0.908	1396
	9155-1 11-23-91	Micromonospora soli	16S rRNA	Micromonospora soli	0.991	NR_146360	2495.94	0	0.908	1391
	9160C 3-23-92	Micromonospora soli	16S rRNA	Micromonospora soli	0.993	NR_146360	2505.18	0	0.951	1386
	9161-4 11-23-91	Micromonospora soli	16S rRNA	Micromonospora soli	0.993	NR_146360	2507.02	0	0.95	1387
	9161C 3-23-92	Micromonospora soli	16S rRNA	Micromonospora soli	0.993	NR_146360	2505.18	0	0.96	1386
	9161Y 11-23-91	Micromonospora soli	16S rRNA	Micromonospora soli	0.993	NR_146360	2505.18	0	0.945	1386
	9176C 1-28-92	Micromonospora soli	16S rRNA	Micromonospora soli	0.993	NR_146360	2505.18	0	0.952	1386
	9165J 10-6-92	Micromonospora species- Novel	16S rRNA/Whole Genome Sequencing	Micromonospora fluostatini	0.9863	NR_144595	2459.01	0	0.951	1381	Micromonospora costi	GCF_003626655.1	0.899
	G192 6-19-94	Micromonospora species- Novel*	Whole Genome Sequencing*	Micromonospora nickeldurans	0.991	NR_145889	2501.48	0	0.885	1386	Micromonospora purpureochromogenes	GCF_900091515.1	0.9275
	9177i 1-21-92	Micromonospora species-Novel*	Whole Genome Sequencing*	N.D.	N.D.	N.D.	N.D.	N.D.	N.D.	N.D.	Micromonospora citrea	GCF_900090315.1	0.9263
	M179 6-19-94	Micromonospora species-Novel*	Whole Genome Sequencing*	Micromonospora citrea	1	NR_044886	2416.54	0	0.427	1380	Micromonospora peucetia	GCF_900091625.1	0.9256
	9163E 11-23-91	Micromonospora tulbaghiae	16S rRNA	Micromonospora tulbaghiae	0.998	NR_116241	2542.11	0	0.962	1384
	9165G 2-4-92	Micromonospora zamorensis	16S rRNA	Micromonospora zamorensis	0.995	NR_108479	2527.34	0	0.934	1387
	Sc7 1-26-00	Modestobacter altitudinis	16S rRNA	Modestobacter altitudinis	0.995	NR_170416	2531.03	0	0.93	1390
	Sc9 1-26-00	Modestobacter marinus	16S rRNA	Modestobacter marinus	0.996	NR_116228	2518.1	0	0.949	1376
	G182 6-19-94	Modestobacter species- Novel	16S rRNA/Whole Genome Sequencing	Modestobacter lapidis	0.9864	NR_145553	2471.94	0	0.932	1394	Modestobacter sp.	GCA_025965635.1	0.859
	9114B 2-15-93	Nonomuraea montanisoli	16S rRNA	Nonomuraea montanisoli	0.9892	NR_180459	2488	0	0.938	1383
	9132A 11-23-91	Nonomuraea parvosata*	16S rRNA/Whole Genome Sequencing	Nonomuraea turkmeniaca	0.9834	NR_025111	2431.32	0	0.919	1388	Nonomuraea parvosata	GCF_900323885.1	0.9631
	9129X 2-15-93	Nonomuraea roseoviolacea	16S rRNA	Nonomuraea roseoviolacea	0.991	NR_028618	2481.17	0	0.941	1379
	RC 2-15-93	Nonomuraea species	16S rRNA (low quality)	Nonomuraea endophytica	0.974	NR_108788	2383.3	0	0.88	1396
	9163F 11-23-91	Paenibacillus lactis (probable)	16S rRNA (low quality)	Paenibacillus lactis	0.99	NR_025739	2525.49	0	0.751	1401
	9196C 2-4-92	Priestia flexa	16S rRNA	Priestia flexa	0.999	NR_113800	2462.52	0	0.94	1422
	9183C Bl Strep 1-28-92	Saccharothrix yanglingensis	16S rRNA	Saccharothrix yanglingensis	0.988	NR_117283	2470.09	0	0.943	1388
	9125C 1-26-91	Spirillospora kijaniata*	Whole Genome Sequencing	Actinomadura kijaniata	0.983	NR_026344	2412.84	0	0.478	1373	Spirillospora kijaniata	GCF_001552175.1	0.956
	9132O 11-23-91	Streptomyces bullii (probable)	16S rRNA	Streptomyces bullii	0.991	NR_108868	2497.79	0	0.87	1288
	9184C 1-21-92	Streptomyces cynarae*	16S rRNA/Whole Genome Sequencing	Streptomyces thermodiastaticus	0.9856	NR_112587	2451.62	0	0.925	1386	Streptomyces cynarae	GCF_025642135.1	0.9584
	PAIL27	Streptomyces radiopugnans	Whole Genome Sequencing*	Streptomyces radiopugnans	0.994	NR_044013	2521.8	0	0.644	1390	Streptomyces radiopugnans	GCF_900110735.1	0.95
	9074 11-6-91	Streptomyces species- Novel*	Whole Genome Sequencing	N.D.	N.D.	N.D.	N.D.	N.D.	N.D.	N.D.	Streptomyces spp. Below ANI cutoff for known species
	9141I 11-23-91	Streptomyces species- Novel*	Whole Genome Sequencing	N.D.	N.D.	N.D.	N.D.	N.D.	N.D.	N.D.	Streptomyces roseifaciens	GCF_001445655.1	0.936
	PAIL28	Streptomyces species- Novel*	Whole Genome Sequencing*	N.D.	N.D.	N.D.	N.D.	N.D.	N.D.	N.D.	Streptomyces taklimakanensis	GCF_009709575.1	0.9073
	9005BA 1-8-94	Streptomyces species-Novel	Whole Genome Sequencing	Streptomyces huiliensis	0.9907	NR_181624.1	2508	0	0.664	1398	Streptomyces mobaraensis	GCF_017916255.1	0.9151
	9027 11-12-91	Streptomyces species-Novel	Whole Genome Sequencing	N.D.	N.D.	N.D.	N.D.	N.D.	N.D.	N.D.	Streptomyces nondiastaticus	GCA_003011965.1	0.9259
	9132I 11-23-91	Streptomyces species-Novel	Whole Genome Sequencing	Streptomyces afghaniensis	0.948	NR_041221	2259.57	0	0.262	1406	Streptomyces africanus	GCF_002150735.1	0.9452
	9176P 1-21-92	Streptomyces species-Novel	Whole Genome Sequencing	N.D.	N.D.	N.D.	N.D.	N.D.	N.D.	N.D.	Streptomyces specialis	GCF_001493375.1	0.8929
	9119C 11-12-91	Unknown	No 16S rRNA Querable Product	N.D.	N.D.	N.D.	N.D.	N.D.	N.D.	N.D.
	9125 1-8-94	Unknown	No 16S rRNA Querable Product	N.D.	N.D.	N.D.	N.D.	N.D.	N.D.	N.D.
	9133-5 11-23-91	Unknown	No 16S rRNA Querable Product	N.D.	N.D.	N.D.	N.D.	N.D.	N.D.	N.D.
	9143 11-23-91	Unknown	No 16S rRNA Querable Product	N.D.	N.D.	N.D.	N.D.	N.D.	N.D.	N.D.
	9155A 11-23-91	Unknown	No 16S rRNA Querable Product	N.D.	N.D.	N.D.	N.D.	N.D.	N.D.	N.D.
	9165C 2-4-92	Unknown	No 16S rRNA Querable Product	N.D.	N.D.	N.D.	N.D.	N.D.	N.D.	N.D.
	9166H 9-21-92	Unknown	No 16S rRNA Querable Product	N.D.	N.D.	N.D.	N.D.	N.D.	N.D.	N.D.
	9177F 1-21-92	Unknown	No 16S rRNA Querable Product	N.D.	N.D.	N.D.	N.D.	N.D.	N.D.	N.D.
	9182A 2-4-92	Unknown	No 16S rRNA Querable Product	N.D.	N.D.	N.D.	N.D.	N.D.	N.D.	N.D.
	G166 6-19-94	Unknown	16S rRNA	Trujilonella endophytica, Blastoccocus saxobsidens	0.989	NR_108608 , NR_117019	2488.56, 2396.22	0	0.929	1387
	G171 6-19-94	Unknown	No 16S rRNA Querable Product	N.D.	N.D.	N.D.	N.D.	N.D.	N.D.	N.D.
	G178 6-19-94	Unknown	No 16S rRNA Querable Product	N.D.	N.D.	N.D.	N.D.	N.D.	N.D.	N.D.
	G183 6-19-94	Unknown	No 16S rRNA Querable Product	N.D.	N.D.	N.D.	N.D.	N.D.	N.D.	N.D.
	G188 6-19-94	Unknown	No 16S rRNA Querable Product	N.D.	N.D.	N.D.	N.D.	N.D.	N.D.	N.D.
	G209 6-23-94	Unknown	16S rRNA (low quality)	Trujilonella endophytica, Blastoccocus saxobsidens	0.987	NR_108608 , NR_117019	2468.24, 2416.54	0	0.799	1388
	G210 6-23-94	Unknown	No 16S rRNA Querable Product	N.D.	N.D.	N.D.	N.D.	N.D.	N.D.	N.D.
	ME019 1-11-96	Unknown	16S rRNA	Trujilonella endophytica, Blastoccocus saxobsidens	0.987	NR_108608 , NR_117019	2466.4	0	0.965	1387
	SC8 1-26-00	Unknown	No 16S rRNA Querable Product	N.D.	N.D.	N.D.	N.D.	N.D.	N.D.	N.D.
	1Predicted novel species are highlighted; blue indicates prediction based on WGS; grey indicates prediction based on 16S rRNA; * indicates members with antimicrobial activity; (probable) indicates high sequence identity despite low sequence quality.
	2Measure used to predict organism; (low quality) indicates the 16S rRNA is below 90% high quality sequence; No 16S rRNA Querable Product indicates sequence was uninterpretable.
	3Below 98.65% identity indicated in red text, indicative of a new species.
	4Sequence quality below 90% high quality across 1,300 nucleotides of 16S rRNA indicated in red text
	5Average nucleotide identity below 95% indicated in red text.
