# Supplementary material for: Testing the Luedemann hypothesis: the discovery of novel antimicrobials from slow-growing microbes from nutrient-limited environments
Source: mSphere. 2025 Sep 23;10(10):e00367-25. doi: 10.1128/msphere.00367-25 (PMC12570475; doi:10.1128/msphere.00367-25)
Supplement: Data File S2 — Intraspecies diversity. [file msphere.00367-25-s0002.xlsx]

## Sheet: Blastococcus
Blastococcus aggregatus		G160	G159	G158	9141D	DSM 4725
	G160	1
	G159	1	1
	G158	1	1	1
	9141D	1	1	1	1
	DSM 4725	1	1	1	1	1

## Sheet: All
	Supplemental Data 2: 16S rRNA intraspecies pair-wise distance measures.
	Blastococcus aggregatus
		G160	G159	G158	9141D	DSM 47251
	G160	1
	G159	1	1
	G158	1	1	1
	9141D	1	1	1	1
	DSM 4725	1	1	1	1	1
	1Blastococcus aggregatus strain DSM 4725 reference genome (NCBI # NR_114864.1)
	Geodermatophilus nigrescens
		G164	G224	YIM 759801
	G164	1
	G224	0.99928	1
	YIM 75980	0.999278	1	1
	1Geodermatophilus nigrescens strain YIM 75980 reference genome (NCBI # NR_118262.1)
	Geodermatophilus normandii
		G169a	G212	G216	G222A	G222B	G235	G237	G240	G248	G253	G264	G273	G276	G278	G281	G282	CF5/3
	G169a	1
	G212	0.999279	1
	G216	0.990614	0.991342	1
	G222A	0.996392	0.997116	0.99278	1
	G222B	0.995665	0.99639	0.992769	1	1
	G235	0.988473	0.989201	0.984881	0.987032	0.986291	1
	G237	0.994909	0.99564	0.990559	0.996364	0.99563	0.989107	1
	G240	0.988473	0.989201	0.984881	0.987032	0.986291	1	0.989107	1
	G248	0.998559	0.99928	0.992075	0.997839	0.997114	0.988489	0.994916	0.988489	1
	G253	0.999278	0.999277	0.992046	0.996385	0.995655	0.989892	0.996358	0.989892	0.998557	1
	G264	0.997839	0.99856	0.991348	0.997118	0.996392	0.98777	0.99419	0.98777	0.999281	0.997834	1
	G273	0.998544	0.999272	0.991983	0.997817	0.997089	0.988364	0.99486	0.988364	1	0.998541	0.999273	1
	G276	0.997839	0.99856	0.991348	0.997118	0.996392	0.98777	0.99419	0.98777	0.999281	0.997834	1	0.999273	1
	G278	0.998559	0.99928	0.992069	0.997839	0.997114	0.988489	0.994916	0.988489	1	0.998556	0.999281	1	0.999281	1
	G281	0.993516	0.99424	0.990627	0.996398	0.995671	0.98777	0.998548	0.98777	0.994964	0.994946	0.994245	0.994909	0.994245	0.994964	1
	G282	0.998558	0.99928	0.992063	0.997837	0.997112	0.988481	0.994916	0.988481	1	0.998556	0.99928	1	0.99928	1	0.99496	1
	CF5/3	0.994957	0.99568	0.990634	0.997839	0.997114	0.98777	0.998548	0.98777	0.996411	0.994949	0.995687	0.996364	0.995683	0.996403	0.998561	0.9964	1
	1Geodermatophilus normandii strain CF5/3 reference genome (NCBI # NR_108879.1)
	Geodermatophilus obscurus
		G187	G195	G200	G225	G227	G228	G287	DSM 431601
	G187	1
	G195	0.997831	1
	G200	0.998566	0.999277	1
	G225	0.987088	0.986975	0.987814	1
	G227	0.991392	0.990593	0.991398	0.983524	1
	G228	0.998565	0.999276	1	0.987796	0.991385	1
	G287	0.988514	0.986966	0.987796	0.989964	0.993539	0.987796	1
	DSM 43160	0.993544	0.992764	0.993548	0.989255	0.989263	0.993539	0.988514	1
	1Geodermatophilus obscurus strain DSM 43160 reference genome (NCBI # NR_074530.1)
	Geodermatophilus siccatus
		G185	G193	G196	G268	G270	CF6/11
	G185	1
	G193	0.986321	1
	G196	1	0.986331	1
	G268	1	0.986331	1	1
	G270	1	0.986282	1	1	1
	CF6/1	0.990647	0.98636	0.990654	0.990654	0.99062	1
	1Geodermatophilus siccatus strain CF6/1 reference genome (NCBI # NR_108881.1)
	Geodermatophilus tziadensis
		G233	G289	CF5/21
	G233	1
	G289	0.988971	1
	CF5/2	0.993382	0.991392	1
	1Geodermatophilus tzadiensis strain CF5/2 reference genome (NCBI # NR_108878.1)
	Trujillonella endophytica
		G166	MEO19	YIM 682361
	G166	1
	MEO19	0.994211	1
	YIM 68236	0.993497	0.989185	1
	1Trujillonella endophytica strain YIM 68236 reference genome (NCBI # NR_108608.1)
	Micromonospora cremea
		9141A	9142Z	CR301
	9141A	1
	9142Z	1	1
	CR30	0.997114	0.997114	1
	1Micromonospora cremea strain CR30 reference genome (NCBI # NR_108478.1)
	Micromonospora echinospora
		9182B	9190A	9190F	9190G	DSM 438161
	9182B	1
	9190A	1	1
	9190F	1	1	1
	9190G	1	1	1	1
	DSM 43816	0.991336	0.991336	0.991336	0.991342	1
	1Micromonospora echinospora strain DSM 43816 reference genome (NCBI # NR_044883.1)
	Micromonospora fluostatini
		9141F	9166I	9171G	PWB-003
	9141F	1
	9166I	0.999273	1
	9171G	1	0.999275	1
	PWB-003	0.991279	0.989892	0.991298	1
	1Micromonospora fluostatini strain PWB-003 reference genome (NCBI # NR_144595.1)
	Micromonospora saelicesensis
		9197C	9197D	Lupac 091
	9197C	1
	9197D	1	1
	Lupac 09	0.998555	0.998557	1
	1Micromonospora saelicesensis strain Lupac 09 reference genome (NCBI # NR_042312.1)
	Micromonospora soli
		9155	9133A	9160C	9161-4	9161C	9161Y	9176B	9176C	SL3-701
	9155	1
	9133A	1	1
	9160C	0.998557	0.998557	1
	9161-4	1	1	0.998557	1
	9161C	1	1	0.998557	1	1
	9161Y	1	1	0.998557	1	1	1
	9176B	1	1	0.998555	1	1	1	1
	9176C	1	1	0.998557	1	1	1	1	1
	SL3-70	0.992795	0.99278	0.99278	0.992785	0.99278	0.99278	0.992769	0.99278	1
	1Micromonospora soli strain SL3-70 reference genome (NCBI # NR_146360.1)
	Modestobacter altitudinis
		G250	G262	G286	G288	SC7	1G41
	G250	1
	G262	0.99424	1
	G286	0.994215	1	1
	G288	0.989193	0.99496	0.994939	1
	SC7	0.991354	0.99712	0.997108	0.996398	1
	1G4	0.99496	0.999281	0.999277	0.99424	0.9964	1
	1Modestobacter altitudinis strain 1G4 reference genome (NCBI # NR_170416.1)
	Priesta flexa
		9196C	G239	NBRC 157151
	9196C	1
	G239	1	1
	NBRC 15715	1	1	1
	1Priestia flexa strain NBRC 15715 reference genome (NCBI # NR_113800.1)

## Sheet: Modestobacter
Modestobacter altitudinis		G250	G262	G286	G288	SC7	1G4
	G250	1
	G262	0.99424	1
	G286	0.994215	1	1
	G288	0.989193	0.99496	0.994939	1
	SC7	0.991354	0.99712	0.997108	0.996398	1
	1G4	0.99496	0.999281	0.999277	0.99424	0.9964	1

## Sheet: Micromonospora
Micromonospora chaiyaphumensis		9042	9125	9119C	MC5-1
	9042	1
	9125	1	1
	9119C	0.996385	0.996385	1
	MC5-1	0.996387	0.996387	0.99422	1
Micromonospora chokoriensis		9161I	9189D	9195A	G261	2-19(6)
	9161I	1
	9189D	0.995665	1
	9195A	0.993497	0.994942	1
	G261	0.993497	0.994942	1	1
	2-19(6)	0.997837	0.997831	0.995662	0.995662	1
Micromonospora citrea		9176A	9180N	DSM 43903
	9176A	1
	9180N	0.997097	1
	DSM 43903	0.99422	0.996372	1
Micromonospora cremea		9141A	9142Z	CR30
	9141A	1
	9142Z	1	1
	CR30	0.997114	0.997114	1
Micromonospora echinospora		9182B	9190A	9190F	9190G	DSM 43816
	9182B	1
	9190A	1	1
	9190F	1	1	1
	9190G	1	1	1	1
	DSM 43816	0.991336	0.991336	0.991336	0.991342	1
Micromonospora fluostatini		9141F	9166I	9171G	PWB-003
	9141F	1
	9166I	0.999273	1
	9171G	1	0.999275	1
	PWB-003	0.991279	0.989892	0.991298	1
Micromonospora saelicesensis		9197C	9197D	Lupac 09
	9197C	1
	9197D	1	1
	Lupac 09	0.998555	0.998557	1
Micromonospora soli		9155	9133A	9160C	9161-4	9161C	9161Y	9176B	9176C	SL3-70
	9155	1
	9133A	1	1
	9160C	0.998557	0.998557	1
	9161-4	1	1	0.998557	1
	9161C	1	1	0.998557	1	1
	9161Y	1	1	0.998557	1	1	1
	9176B	1	1	0.998555	1	1	1	1
	9176C	1	1	0.998557	1	1	1	1	1
	SL3-70	0.992795	0.99278	0.99278	0.992785	0.99278	0.99278	0.992769	0.99278	1

## Sheet: Priesta
Priesta flexa		9196C	G239	NBRC 15715
	9196C	1
	G239	1	1
	NBRC 15715	1	1	1
