# Supplementary material for: Testing the Luedemann hypothesis: the discovery of novel antimicrobials from slow-growing microbes from nutrient-limited environments
Source: mSphere. 2025 Sep 23;10(10):e00367-25. doi: 10.1128/msphere.00367-25 (PMC12570475; doi:10.1128/msphere.00367-25)
Supplement: Data File S3 — Antimicrobial screening results. [file msphere.00367-25-s0003.xlsx]

## Sheet: Activity Data with 16S  
		Staphylococcus aureus (UAMS-1)2												Pseudomonas aeroginosa (PAO1)2												Acinetobacter baumannii (98-37-09)2												Escherichia coli (Top10)2
		26oC supernatant			37oC supernatant			HK30oC supernatant			30oC supernatant			26oC supernatant			37oC supernatant			HK30oC supernatant			30oC supernatant			26oC supernatant			37oC supernatant			HK30oC supernatant			30oC supernatant			26oC supernatant			37oC supernatant			HK30oC supernatant			30oC supernatant
Luedemann Isolate1	Antimicrobial Activity	Day 1	Day 3	Day 7	Day 1	Day 3	Day 7	Day 1	Day 3	Day 7	Day 1	Day 3	Day 7	Day 1	Day 3	Day 7	Day 1	Day 3	Day 7	Day 1	Day 3	Day 7	Day 1	Day 3	Day 7	Day 1	Day 3	Day 7	Day 1	Day 3	Day 7	Day 1	Day 3	Day 7	Day 1	Day 3	Day 7	Day 1	Day 3	Day 7	Day 1	Day 3	Day 7	Day 1	Day 3	Day 7	Day 1	Day 3	Day 7
9027 11-12-91	S. aureus; V. cholerae	(-)	(-)	(-)	(-)	(-)	(+)	(-)	(+)	(+)	(-)	(+)	(+)	(-)	(-)	(-)	(-)	(-)	(-)	(-)	(-)	(-)	(-)	(-)	(-)	(-)	(-)	(-)	(-)	(-)	(-)	(-)	(-)	(-)	(-)	(-)	(-)	(-)	(-)	(-)	(-)	(-)	(-)	(-)	(-)	(-)	(-)	(-)	(-)
9005BA 1-8-94	S. aureus; A. baumannii; E. coli	(+)	(+)	(+)	(-)	(-)	(-)	(-)	(-)	(-)	(+)	(-)	(-)	(-)	(-)	(-)	(-)	(-)	(-)	(-)	(-)	(-)	(-)	(-)	(-)	(-)	(-)	(+)	(-)	(-)	(-/+)	(-)	(-)	(-)	(-)	(-)	(+)	(-)	(-)	(+)	(-)	(-)	(-)	(-)	(-)	(-)	(-)	(-)	(-)
9074 11-6-91	S. aureus; V. cholerae	(-)	(-)	(-)	(-)	(-)	(-)	(-)	(-)	(+)	(-)	(-)	(+)	(-)	(-)	(-)	(-)	(-)	(-)	(-)	(-)	(-)	(-)	(-)	(-)	(-)	(-)	(-)	(-)	(-)	(-)	(-)	(-)	(-)	(-)	(-)	(-)	(-)	(-)	(-)	(-)	(-)	(-)	(-)	(-)	(-)	(-)	(-)	(-)
9103K 1-8-94		NG	NG	(-)	NG	NG	(-)	NG	NG	(-)	NG	NG	(-)	NG	NG	(-)	NG	NG	(-)	NG	NG	(-)	NG	NG	(-)	NG	NG	(-)	NG	NG	(-)	NG	NG	(-)	NG	NG	(-)	NG	NG	(-)	NG	NG	(-)	NG	NG	(-)	NG	NG	(-)
9114B 2-15-93		NG	NG	(-)	NG	NG	(-)	NG	NG	(-)	NG	NG	(-)	NG	NG	(-)	NG	NG	(-)	NG	NG	(-)	NG	NG	(-)	NG	NG	(-)	NG	NG	(-)	NG	NG	(-)	NG	NG	(-)	NG	NG	(-)	NG	NG	(-)	NG	NG	(-)	NG	NG	(-)
9119C 11-12-91		(-)	(-)	(-)	(-)	(-)	(-)	(-)	(-)	(-)	(-)	(-)	(-)	(-)	(-)	(-)	(-)	(-)	(-)	(-)	(-)	(-)	(-)	(-)	(-)	(-)	(-)	(-)	(-)	(-)	(-)	(-)	(-)	(-)	(-)	(-)	(-)	(-)	(-)	(-)	(-)	(-)	(-)	(-)	(-)	(-)	(-)	(-)	(-)
9119C 12-4-94		(-)	(-)	(-)	(-)	(-)	(-)	(-)	(-)	(-)	(-)	(-)	(-)	(-)	(-)	(-)	(-)	(-)	(-)	(-)	(-)	(-)	(-)	(-)	(-)	(-)	(-)	(-)	(-)	(-)	(-)	(-)	(-)	(-)	(-)	(-)	(-)	(-)	(-)	(-)	(-)	(-)	(-)	(-)	(-)	(-)	(-)	(-)	(-)
9125 1-8-94		(-)	(-)	(-)	(-)	(-)	(-)	(-)	(-)	(-)	(-)	(-)	(-)	(-)	(-)	(-)	(-)	(-)	(-)	(-)	(-)	(-)	(-)	(-)	(-)	(-)	(-)	(-)	(-)	(-)	(-)	(-)	(-)	(-)	(-)	(-)	(-)	(-)	(-)	(-)	(-)	(-)	(-)	(-)	(-)	(-)	(-)	(-)	(-)
9125C 1-26-91	M. smegmatis (inconsistent)	(-)	(-)	(-)	(-)	(-)	(-)	(-)	(-)	(-)	(-)	(-)	(-)	(-)	(-)	(-)	(-)	(-)	(-)	(-)	(-)	(-)	(-)	(-)	(-)	(-)	(-)	(-)	(-)	(-)	(-)	(-)	(-)	(-)	(-)	(-)	(-)	(-)	(-)	(-)	(-)	(-)	(-)	(-)	(-)	(-)	(-)	(-)	(-)
9129X 2-15-93		(-)	(-)	(-)	(-)	(-)	(-)	(-)	(-)	(-)	(-)	(-)	(-)	(-)	(-)	(-)	(-)	(-)	(-)	(-)	(-)	(-)	(-)	(-)	(-)	(-)	(-)	(-)	(-)	(-)	(-)	(-)	(-)	(-)	(-)	(-)	(-)	(-)	(-)	(-)	(-)	(-)	(-)	(-)	(-)	(-)	(-)	(-)	(-)
9129Y 11-23-91		(-)	(-)	(-)	(-)	(-)	(-)	(-)	(-)	(-)	(-)	(-)	(-)	(-)	(-)	(-)	(-)	(-)	(-)	(-)	(-)	(-)	(-)	(-)	(-)	(-)	(-)	(-)	(-)	(-)	(-)	(-)	(-)	(-)	(-)	(-)	(-)	(-)	(-)	(-)	(-)	(-)	(-)	(-)	(-)	(-)	(-)	(-)	(-)
9132A 11-23-91		(-)	(-)	(-)	(-)	(-)	(-)	(-)	(-)	(-)	(-)	(-)	(-)	(-)	(-)	(-)	(-)	(-)	(-)	(-)	(-)	(-)	(-)	(-)	(-)	(-)	(-)	(-)	(-)	(-)	(-)	(-)	(-)	(-)	(-)	(-)	(-)	(-)	(-)	(-)	(-)	(-)	(-)	(-)	(-)	(-)	(-)	(-)	(-)
9132I 11-23-91	S. aureus; A. baumannii; V. cholerae	NG	(-)	(-)	NG	(-)	(+)	NG	(-)	(-)	NG	(-)	(-)	NG	(-)	(-)	NG	(-)	(-)	NG	(-)	(-)	NG	(-)	(-)	NG	(-)	(-)	NG	(-)	(+)	NG	(-)	(-)	NG	(-)	(-)	NG	(-)	(-)	NG	(-)	(-)	NG	(-)	(-)	NG	(-)	(-)
9132O 11-23-91		(-)	(-)	(-)	(-)	(-)	(-)	(-)	(-)	(-)	(-)	(-)	(-)	(-)	(-)	(-)	(-)	(-)	(-)	(-)	(-)	(-)	(-)	(-)	(-)	(-)	(-)	(-)	(-)	(-)	(-)	(-)	(-)	(-)	(-)	(-)	(-)	(-)	(-)	(-)	(-)	(-)	(-)	(-)	(-)	(-)	(-)	(-)	(-)
9133-5 11-23-91		(-)	(-)	(-)	(-)	(-)	(-)	(-)	(-)	(-)	(-)	(-)	(-)	(-)	(-)	(-)	(-)	(-)	(-)	(-)	(-)	(-)	(-)	(-)	(-)	(-)	(-)	(-)	(-)	(-)	(-)	(-)	(-)	(-)	(-)	(-)	(-)	(-)	(-)	(-)	(-)	(-)	(-)	(-)	(-)	(-)	(-)	(-)	(-)
9133A 11-23-91		(-)	(-)	(-)	(-)	(-)	(-)	(-)	(-)	(-)	(-)	(-)	(-)	(-)	(-)	(-)	(-)	(-)	(-)	(-)	(-)	(-)	(-)	(-)	(-)	(-)	(-)	(-)	(-)	(-)	(-)	(-)	(-)	(-)	(-)	(-)	(-)	(-)	(-)	(-)	(-)	(-)	(-)	(-)	(-)	(-)	(-)	(-)	(-)
9141A 11-23-91		(-)	(-)	(-)	(-)	(-)	(-)	(-)	(-)	(-)	(-)	(-)	(-)	(-)	(-)	(-)	(-)	(-)	(-)	(-)	(-)	(-)	(-)	(-)	(-)	(-)	(-)	(-)	(-)	(-)	(-)	(-)	(-)	(-)	(-)	(-)	(-)	(-)	(-)	(-)	(-)	(-)	(-)	(-)	(-)	(-)	(-)	(-)	(-)
9141D 11-23-91		(-)	(-)	(-)	(-)	(-)	(-)	(-)	(-)	(-)	(-)	(-)	(-)	(-)	(-)	(-)	(-)	(-)	(-)	(-)	(-)	(-)	(-)	(-)	(-)	(-)	(-)	(-)	(-)	(-)	(-)	(-)	(-)	(-)	(-)	(-)	(-)	(-)	(-)	(-)	(-)	(-)	(-)	(-)	(-)	(-)	(-)	(-)	(-)
9141F 11-23-91		(-)	(-)	(-)	(-)	(-)	(-)	(-)	(-)	(-)	(-)	(-)	(-)	(-)	(-)	(-)	(-)	(-)	(-)	(-)	(-)	(-)	(-)	(-)	(-)	(-)	(-)	(-)	(-)	(-)	(-)	(-)	(-)	(-)	(-)	(-)	(-)	(-)	(-)	(-)	(-)	(-)	(-)	(-)	(-)	(-)	(-)	(-)	(-)
9141I 11-23-91	S. aureus	NG	(-)	(-)	(+)	(-)	(-)	NG	(+)	(-)	NG	(+)	(-)	NG	(-)	(-)	(-)	(-)	(-)	NG	(-)	(-)	NG	(-)	(-)	NG	(-)	(-)	(-)	(-)	(-)	NG	(-)	(-)	NG	(-)	(-)	NG	(-)	(-)	(-)	(-)	(-)	NG	(-)	(-)	NG	(-)	(-)
9142-Z 11-23-91		(-)	(-)	(-)	(-)	(-)	(-)	(-)	(-)	(-)	(-)	(-)	(-)	(-)	(-)	(-)	(-)	(-)	(-)	(-)	(-)	(-)	(-)	(-)	(-)	(-)	(-)	(-)	(-)	(-)	(-)	(-)	(-)	(-)	(-)	(-)	(-)	(-)	(-)	(-)	(-)	(-)	(-)	(-)	(-)	(-)	(-)	(-)	(-)
9143 11-23-91		(-)	(-)	(-)	(-)	(-)	(-)	(-)	(-)	(-)	(-)	(-)	(-)	(-)	(-)	(-)	(-)	(-)	(-)	(-)	(-)	(-)	(-)	(-)	(-)	(-)	(-)	(-)	(-)	(-)	(-)	(-)	(-)	(-)	(-)	(-)	(-)	(-)	(-)	(-)	(-)	(-)	(-)	(-)	(-)	(-)	(-)	(-)	(-)
9155-1 11-23-91		(-)	(-)	(-)	(-)	(-)	(-)	(-)	(-)	(-)	(-)	(-)	(-)	(-)	(-)	(-)	(-)	(-)	(-)	(-)	(-)	(-)	(-)	(-)	(-)	(-)	(-)	(-)	(-)	(-)	(-)	(-)	(-)	(-)	(-)	(-)	(-)	(-)	(-)	(-)	(-)	(-)	(-)	(-)	(-)	(-)	(-)	(-)	(-)
9155A 11-23-91		(-)	(-)	(-)	(-)	(-)	(-)	(-)	(-)	(-)	(-)	(-)	(-)	(-)	(-)	(-)	(-)	(-)	(-)	(-)	(-)	(-)	(-)	(-)	(-)	(-)	(-)	(-)	(-)	(-)	(-)	(-)	(-)	(-)	(-)	(-)	(-)	(-)	(-)	(-)	(-)	(-)	(-)	(-)	(-)	(-)	(-)	(-)	(-)
9160C 3-23-92		(-)	(-)	(-)	(-)	(-)	(-)	(-)	(-)	(-)	(-)	(-)	(-)	(-)	(-)	(-)	(-)	(-)	(-)	(-)	(-)	(-)	(-)	(-)	(-)	(-)	(-)	(-)	(-)	(-)	(-)	(-)	(-)	(-)	(-)	(-)	(-)	(-)	(-)	(-)	(-)	(-)	(-)	(-)	(-)	(-)	(-)	(-)	(-)
9161-4 11-23-91		(-)	(-)	(-)	(-)	(-)	(-)	(-)	(-)	(-)	(-)	(-)	(-)	(-)	(-)	(-)	(-)	(-)	(-)	(-)	(-)	(-)	(-)	(-)	(-)	(-)	(-)	(-)	(-)	(-)	(-)	(-)	(-)	(-)	(-)	(-)	(-)	(-)	(-)	(-)	(-)	(-)	(-)	(-)	(-)	(-)	(-)	(-)	(-)
9161C 3-23-92		(-)	(-)	(-)	(-)	(-)	(-)	(-)	(-)	(-)	(-)	(-)	(-)	(-)	(-)	(-)	(-)	(-)	(-)	(-)	(-)	(-)	(-)	(-)	(-)	(-)	(-)	(-)	(-)	(-)	(-)	(-)	(-)	(-)	(-)	(-)	(-)	(-)	(-)	(-)	(-)	(-)	(-)	(-)	(-)	(-)	(-)	(-)	(-)
9161I 11-23-91		(-)	(-)	(-)	(-)	(-)	(-)	(-)	(-)	(-)	(-)	(-)	(-)	(-)	(-)	(-)	(-)	(-)	(-)	(-)	(-)	(-)	(-)	(-)	(-)	(-)	(-)	(-)	(-)	(-)	(-)	(-)	(-)	(-)	(-)	(-)	(-)	(-)	(-)	(-)	(-)	(-)	(-)	(-)	(-)	(-)	(-)	(-)	(-)
9161Y 11-23-91		(-)	(-)	(-)	(-)	(-)	(-)	(-)	(-)	(-)	(-)	(-)	(-)	(-)	(-)	(-)	(-)	(-)	(-)	(-)	(-)	(-)	(-)	(-)	(-)	(-)	(-)	(-)	(-)	(-)	(-)	(-)	(-)	(-)	(-)	(-)	(-)	(-)	(-)	(-)	(-)	(-)	(-)	(-)	(-)	(-)	(-)	(-)	(-)
9163E 11-23-91		(-)	(-)	(-)	(-)	(-)	(-)	(-)	(-)	(-)	(-)	(-)	(-)	(-)	(-)	(-)	(-)	(-)	(-)	(-)	(-)	(-)	(-)	(-)	(-)	(-)	(-)	(-)	(-)	(-)	(-)	(-)	(-)	(-)	(-)	(-)	(-)	(-)	(-)	(-)	(-)	(-)	(-)	(-)	(-)	(-)	(-)	(-)	(-)
9163F 11-23-91		(-)	(-)	(-)	(-)	(-)	(-)	(-)	(-)	(-)	(-)	(-)	(-)	(-)	(-)	(-)	(-)	(-)	(-)	(-)	(-)	(-)	(-)	(-)	(-)	(-)	(-)	(-)	(-)	(-)	(-)	(-)	(-)	(-)	(-)	(-)	(-)	(-)	(-)	(-)	(-)	(-)	(-)	(-)	(-)	(-)	(-)	(-)	(-)
9165C 2-4-92		(-)	(-)	(-)	(-)	(-)	(-)	N.D.	N.D.	N.D.	(-)	(-)	(-)	N.D.	N.D.	N.D.	N.D.	N.D.	N.D.	N.D.	N.D.	N.D.	N.D.	N.D.	N.D.	(-)	(-)	(-)	(-)	(-)	(-)	N.D.	N.D.	N.D.	(-)	(-)	(-)	(-)	(-)	(-)	(-)	(-)	(-)	N.D.	N.D.	N.D.	(-)	(-)	(-)
9165G 2-4-92		(-)	(-)	(+/-)	(-)	(-)	(-)	N.D.	N.D.	N.D.	(-)	(-)	(-)	N.D.	N.D.	N.D.	N.D.	N.D.	N.D.	N.D.	N.D.	N.D.	N.D.	N.D.	N.D.	(-)	(-)	(-)	N.D.	(-)	(-)	N.D.	N.D.	N.D.	N.D.	(-)	(-)	(-)	(-)	(-)	N.D.	(-)	(-)	N.D.	N.D.	N.D.	N.D.	(-)	(-)
9165J 10-6-92		NG	NG	(-)	NG	NG	(-)	NG	NG	(-)	NG	NG	(-)	NG	NG	(-)	NG	NG	(-)	NG	NG	(-)	NG	NG	(-)	NG	NG	(-)	NG	NG	(-)	NG	NG	(-)	NG	NG	(-)	NG	NG	(-)	NG	NG	(-)	NG	NG	(-)	NG	NG	(-)
9166H 9-21-92		(-)	(-)	(-)	(-)	(-)	(-)	N.D.	N.D.	N.D.	(-)	(-)	(-)	N.D.	N.D.	N.D.	N.D.	N.D.	N.D.	N.D.	N.D.	N.D.	N.D.	N.D.	N.D.	(-)	(-)	(-)	(-)	(-)	(-)	N.D.	N.D.	N.D.	(-)	(-)	(-)	(-)	(-)	(-)	(-)	(-)	(-)	N.D.	N.D.	N.D.	(-)	(-)	(-)
9169A 1-28-92		(-)	(-)	(-)	(-)	(-)	(-)	N.D.	N.D.	N.D.	(-)	(-)	(-)	N.D.	N.D.	N.D.	N.D.	N.D.	N.D.	N.D.	N.D.	N.D.	N.D.	N.D.	N.D.	(-)	(-)	(-)	(-)	(-)	(+/-)	N.D.	N.D.	N.D.	(-)	(-)	(+/-)	(-)	(-)	(-)	(-)	(-)	(-)	N.D.	N.D.	N.D.	(-)	(-)	(-)
9171G 2-6-93		NG	NG	(-)	NG	NG	(-)	NG	NG	(-)	NG	NG	(-)	NG	NG	(-)	NG	NG	(-)	NG	NG	(-)	NG	NG	(-)	NG	NG	(-)	NG	NG	(-)	NG	NG	(-)	NG	NG	(-)	NG	NG	(-)	NG	NG	(-)	NG	NG	(-)	NG	NG	(-)
9176A 1-28-92		(-)	(-)	(-)	(-)	(-)	(-)	N.D.	N.D.	N.D.	(-)	(-)	(-)	N.D.	N.D.	N.D.	N.D.	N.D.	N.D.	N.D.	N.D.	N.D.	N.D.	N.D.	N.D.	(-)	(-)	(-)	(-)	(-)	(-)	N.D.	N.D.	N.D.	(-)	(-)	(-)	(-)	(-)	(-)	(-)	(-)	(-)	N.D.	N.D.	N.D.	(-)	(-)	(-)
9176C 1-28-92		(-)	(-)	(-)	(-)	(-)	(-)	N.D.	N.D.	N.D.	(-)	(-)	(-)	N.D.	N.D.	N.D.	N.D.	N.D.	N.D.	N.D.	N.D.	N.D.	N.D.	N.D.	N.D.	(-)	(-)	(-)	(-)	(-)	(-)	N.D.	N.D.	N.D.	(-)	(-)	(-)	(-)	(-)	(-)	(-)	(-)	(-)	N.D.	N.D.	N.D.	(-)	(-)	(-)
9176P 1-21-92	S. aureus; V. cholerae	(-)	(-)	(-)	(-)	(-)	(+)	(-)	(-)	(+)	(-)	(-)	(+)	(-)	(-)	(-)	(-)	(-)	(-)	(-)	(-)	(-)	(-)	(-)	(-)	(-)	(-)	(-)	(-)	(-)	(-)	(-)	(-)	(-)	(-)	(-)	(-)	(-)	(-)	(-)	(-)	(-)	(-)	(-)	(-)	(-)	(-)	(-)	(-)
9177D 1-21-92		NG	NG	(-)	NG	NG	(-)	NG	NG	(-)	NG	NG	(-)	N.D.	N.D.	(-)	N.D.	N.D.	(-)	N.D.	N.D.	(-)	N.D.	N.D.	(-)	N.D.	N.D.	(-)	N.D.	N.D.	(-)	N.D.	N.D.	(-)	N.D.	N.D.	(-)	N.D.	N.D.	(-)	N.D.	N.D.	(-)	N.D.	N.D.	(-)	N.D.	N.D.	(-)
9177F 1-21-92		(-)	(-)	(-)	(-)	(-)	(-)	NG	NG	N.D.	(-)	(-)	(-)	N.D.	N.D.	N.D.	N.D.	N.D.	N.D.	N.D.	N.D.	N.D.	N.D.	N.D.	N.D.	(-)	(-)	(-)	(-)	(-)	(-)	N.D.	N.D.	N.D.	(-)	(-)	(-)	(-)	(-)	(-)	(-)	(-)	(-)	N.D.	N.D.	N.D.	(-)	(-)	(-)
9177i 1-21-92		(-)	(-)	(-)	(-)	(-)	(-)	(-)	(-)	(-)	(-)	(-)	(-)	(-)	(-)	(-)	(-)	(-)	(-)	(-)	(-)	(-)	(-)	(-)	(-)	(-)	(-)	(-)	(-)	(-)	(-)	(-)	(-)	(-)	(-)	(-)	(-)	(-)	(-)	(-)	(-)	(-)	(-)	(-)	(-)	(-)	(-)	(-)	(-)
9180H 10-6-92		NG	NG	(-)	NG	NG	(-)	NG	NG	(-)	NG	NG	(-)	NG	NG	(-)	NG	NG	(-)	NG	NG	(-)	NG	NG	(-)	NG	NG	(-)	NG	NG	(-)	NG	NG	(-)	NG	NG	(-)	NG	NG	(-)	NG	NG	(-)	NG	NG	(-)	NG	NG	(-)
9180N 10-6-92		NG	NG	(-)	NG	NG	(-)	NG	NG	(-)	NG	NG	(-)	NG	NG	(-)	NG	NG	(-)	NG	NG	(-)	NG	NG	(-)	NG	NG	(-)	NG	NG	(-)	NG	NG	(-)	NG	NG	(-)	NG	NG	(-)	NG	NG	(-)	NG	NG	(-)	NG	NG	(-)
9182A 2-4-92		(-)	(-)	(-)	(-)	(-)	(-)	N.D.	N.D.	N.D.	(-)	(-)	(-)	N.D.	N.D.	N.D.	N.D.	N.D.	N.D.	N.D.	N.D.	N.D.	N.D.	N.D.	N.D.	(-)	(-)	(-)	(-)	(-)	(-)	N.D.	N.D.	N.D.	(-)	(-)	(-)	(-)	(-)	(-)	(-)	(-)	(-)	N.D.	N.D.	N.D.	(-)	(-)	(-)
9182B 2-4-92		(-)	(-)	(-)	(-)	(-)	(-)	N.D.	N.D.	N.D.	(-)	(-)	(-)	N.D.	N.D.	N.D.	N.D.	N.D.	N.D.	N.D.	N.D.	N.D.	N.D.	N.D.	N.D.	(-)	(-)	(-)	(-)	(-)	(-)	N.D.	N.D.	N.D.	(-)	(-)	(-)	(-)	(-)	(-)	(-)	(-)	(-)	N.D.	N.D.	N.D.	(-)	(-)	(-)
9183C Bl Strep 1-28-92		(-)	(-)	(-)	(-)	(-)	(-)	N.D.	N.D.	N.D.	(-)	(-)	(-)	N.D.	N.D.	N.D.	N.D.	N.D.	N.D.	N.D.	N.D.	N.D.	N.D.	N.D.	N.D.	(-)	(-)	(-)	(-)	N.D.	N.D.	N.D.	N.D.	N.D.	(-)	(-)	(-)	(-)	(-)	(-)	(-)	N.D.	N.D.	N.D.	N.D.	N.D.	(-)	(-)	(-)
9184C 1-21-92		(-)	(-)	(-)	(-)	(-)	(-)	(-)	(-)	(-)	(-)	(-)	(-)	(-)	(-)	(-)	(-)	(-)	(-)	(-)	(-)	(-)	(-)	(-)	(-)	(-)	(-)	(-)	(-)	(-)	(-)	(-)	(-)	(-)	(-)	(-)	(-)	(-)	(-)	(-)	(-)	(-)	(-)	(-)	(-)	(-)	(-)	(-)	(-)
9189C 10-6-92		NG	NG	(-)	NG	NG	(-)	NG	NG	(-)	NG	NG	(-)	NG	NG	(-)	NG	NG	(-)	NG	NG	(-)	NG	NG	(-)	NG	NG	(-)	NG	NG	(-)	NG	NG	(-)	NG	NG	(-)	NG	NG	(-)	NG	NG	(-)	NG	NG	(-)	NG	NG	(-)
9190A 10-6-92		NG	NG	(-)	NG	NG	(-)	NG	NG	(-)	NG	NG	(-)	NG	NG	(-)	NG	NG	(-)	NG	NG	(-)	NG	NG	(-)	NG	NG	(-)	NG	NG	(-)	NG	NG	(-)	NG	NG	(-)	NG	NG	(-)	NG	NG	(-)	NG	NG	(-)	NG	NG	(-)
9190E 2-4-92		(-)	(-)	(-)	(-)	(-)	(-)	N.D.	N.D.	N.D.	(-)	(-)	(-)	N.D.	N.D.	N.D.	N.D.	N.D.	N.D.	N.D.	N.D.	N.D.	N.D.	N.D.	N.D.	(-)	(-)	(-)	N.D.	(-)	(-)	N.D.	N.D.	N.D.	N.D.	(-)	(-)	(-)	(-)	(-)	N.D.	(-)	(-)	N.D.	N.D.	N.D.	N.D.	(-)	(-)
9190F 2-4-92		(-)	(-)	(-)	(-)	(-)	(-)	N.D.	N.D.	N.D.	(-)	(-)	(-)	N.D.	N.D.	N.D.	N.D.	N.D.	N.D.	N.D.	N.D.	N.D.	N.D.	N.D.	N.D.	(-)	(-)	(-)	(-)	(-)	(-)	N.D.	N.D.	N.D.	(-)	(-)	(-)	(-)	(-)	(-)	(-)	(-)	(-)	N.D.	N.D.	N.D.	(-)	(-)	(-)
9191E 2-4-92		(-)	(-)	(-)	(-)	(-)	(-)	N.D.	N.D.	N.D.	(-)	(-)	(-)	N.D.	N.D.	N.D.	N.D.	N.D.	N.D.	N.D.	N.D.	N.D.	N.D.	N.D.	N.D.	(-)	(-)	(-)	(-)	(-)	(-)	N.D.	N.D.	N.D.	(-)	(-)	(-)	(-)	(-)	(-)	(-)	(-)	(-)	N.D.	N.D.	N.D.	(-)	(-)	(-)
9196B 2-4-92		(-)	(-)	(-)	(-)	(-)	(-)	N.D.	N.D.	N.D.	(-)	(-)	(-)	N.D.	N.D.	N.D.	N.D.	N.D.	N.D.	N.D.	N.D.	N.D.	N.D.	N.D.	N.D.	(-)	(-)	(-)	(-)	(-)	(-)	N.D.	N.D.	N.D.	(-)	(-)	(-)	(-)	(-)	(-)	(-)	(-)	(-)	N.D.	N.D.	N.D.	(-)	(-)	(-)
9196C 2-4-92		(-)	(-)	(-)	(-)	(+/-)	(-)	N.D.	N.D.	N.D.	(-)	(-)	(-)	N.D.	N.D.	N.D.	N.D.	N.D.	N.D.	N.D.	N.D.	N.D.	N.D.	N.D.	N.D.	(-)	(-)	(-)	(-)	(-)	(-)	N.D.	N.D.	N.D.	(-)	(-)	(-)	(-)	(-)	(-)	(-)	(-)	(-)	N.D.	N.D.	N.D.	(-)	(-)	(-)
9196D 10-6-92		(-)	(-)	(-)	(-)	(-)	(-)	N.D.	N.D.	N.D.	(-)	(-)	(-)	N.D.	N.D.	N.D.	N.D.	N.D.	N.D.	N.D.	N.D.	N.D.	N.D.	N.D.	N.D.	(-)	(-)	(+/-)	(-)	(-)	(-)	N.D.	N.D.	N.D.	(-)	(-)	(-)	(-)	(-)	(-)	(-)	(-)	(-)	N.D.	N.D.	N.D.	(-)	(-)	(-)
9197C 2-4-92		(-)	(-)	(-)	(-)	(-)	(-)	N.D.	N.D.	N.D.	(-)	(+/-)	(+/-)	N.D.	N.D.	N.D.	N.D.	N.D.	N.D.	N.D.	N.D.	N.D.	N.D.	N.D.	N.D.	(-)	(-)	(-)	(-)	(-)	(-)	N.D.	N.D.	N.D.	(-)	(-)	(-)	(-)	(-)	(-)	(-)	(-)	(-)	N.D.	N.D.	N.D.	(-)	(-)	(-)
9197D 2-4-92		(-)	(-)	(-)	(-)	(-)	(-)	N.D.	N.D.	N.D.	(-)	(-)	(-)	N.D.	N.D.	N.D.	N.D.	N.D.	N.D.	N.D.	N.D.	N.D.	N.D.	N.D.	N.D.	(-)	(-)	(-)	(-)	(-)	(-)	N.D.	N.D.	N.D.	(-)	(-)	(-)	(-)	(-)	(-)	(-)	(-)	(-)	N.D.	N.D.	N.D.	(-)	(-)	(-)
9202FOW 1-21-92	A. baumannii; E. coli; M. smegmatis	(-)	(-)	(-)	(-)	(-)	(-)	(-)	(-)	(-)	(-)	(-)	(-)	(-)	(-)	(-)	(-)	(-)	(-)	(-)	(-)	(-)	(-)	(-)	(-)	(-)	(+)	(+)	(+)	(+)	(+)	(-)	(+)	(+)	(-)	(+)	(+)	(-)	(-)	(-)	(-)	(-)	(-)	(-)	(-)	(-)	(-)	(-)	(+)
9202FW 1-21-92	A. baumannii; M. smegmatis	(-)	(-)	(-)	(-)	(-)	(-)	(-)	(-)	(-)	(-)	(-)	(-)	(-)	(-)	(-)	(-)	(-)	(-)	(-)	(-)	(-)	(-)	(-)	(-)	(-)	(+)	(+)	(+)	(+)	(+)	(-)	(+)	(+)	(-)	(+)	(+)	(-)	(-)	(-)	(-)	(-)	(-)	(-)	(-)	(-)	(-)	(-)	(-)
G154 6-19-94		(-)	(-)	(-)	(-)	(-)	(-)	(-)	(-)	(-)	(-)	(-)	(-)	(-)	(-)	(-)	(-)	(-)	(-)	(-)	(-)	(-)	(-)	(-)	(-)	(-)	(-)	(-)	(-)	(-)	(-)	(-)	(-)	(-)	(-)	(-)	(-)	(-)	(-)	(-)	(-)	(-)	(-)	(-)	(-)	(-)	(-)	(-)	(-)
G155 6-19-94		(-)	(-)	(-)	(-)	(-)	(-)	(-)	(-)	(-)	(-)	(-)	(-)	(-)	(-)	(-)	(-)	(-)	(-)	(-)	(-)	(-)	(-)	(-)	(-)	(-)	(-)	(-)	(-)	(-)	(-)	(-)	(-)	(-)	(-)	(-)	(-)	(-)	(-)	(-)	(-)	(-)	(-)	(-)	(-)	(-)	(-)	(-)	(-)
G156 6-19-94		(-)	(-)	(-)	(-)	(-)	(-)	(-)	(-)	(-)	(-)	(-)	(-)	(-)	(-)	(-)	(-)	(-)	(-)	(-)	(-)	(-)	(-)	(-)	(-)	(-)	(-)	(-)	(-)	(-)	(-)	(-)	(-)	(-)	(-)	(-)	(-)	(-)	(-)	(-)	(-)	(-)	(-)	(-)	(-)	(-)	(-)	(-)	(-)
G157 6-19-94		(-)	(-)	(-)	(-)	(-)	(-)	(-)	(-)	(-)	(-)	(-)	(-)	(-)	(-)	(-)	(-)	(-)	(-)	(-)	(-)	(-)	(-)	(-)	(-)	(-)	(-)	(-)	(-)	(-)	(-)	(-)	(-)	(-)	(-)	(-)	(-)	(-)	(-)	(-)	(-)	(-)	(-)	(-)	(-)	(-)	(-)	(-)	(-)
G158 6-19-94		(-)	(-)	(-)	(-)	(-)	(-)	(-)	(-)	(-)	(-)	(-)	(-)	(-)	(-)	(-)	(-)	(-)	(-)	(-)	(-)	(-)	(-)	(-)	(-)	(-)	(-)	(-)	(-)	(-)	(-)	(-)	(-)	(-)	(-)	(-)	(-)	(-)	(-)	(-)	(-)	(-)	(-)	(-)	(-)	(-)	(-)	(-)	(-)
G159 6-19-94		(-)	(-)	(-)	(-)	(-)	(-)	(-)	(-)	(-)	(-)	(-)	(-)	(-)	(-)	(-)	(-)	(-)	(-)	(-)	(-)	(-)	(-)	(-)	(-)	(-)	(-)	(-)	(-)	(-)	(-)	(-)	(-)	(-)	(-)	(-)	(-)	(-)	(-)	(-)	(-)	(-)	(-)	(-)	(-)	(-)	(-)	(-)	(-)
G160 6-19-94		(-)	(-)	(-)	(-)	(-)	(-)	(-)	(-)	(-)	(-)	(-)	(-)	(-)	(-)	(-)	(-)	(-)	(-)	(-)	(-)	(-)	(-)	(-)	(-)	(-)	(-)	(-)	(-)	(-)	(-)	(-)	(-)	(-)	(-)	(-)	(-)	(-)	(-)	(-)	(-)	(-)	(-)	(-)	(-)	(-)	(-)	(-)	(-)
G163 6-19-94		(-)	(-)	(-)	(-)	(-)	(-)	(-)	(-)	(-)	(-)	(-)	(-)	(-)	(-)	(-)	(-)	(-)	(-)	(-)	(-)	(-)	(-)	(-)	(-)	(-)	(-)	(-)	(-)	(-)	(-)	(-)	(-)	(-)	(-)	(-)	(-)	(-)	(-)	(-)	(-)	(-)	(-)	(-)	(-)	(-)	(-)	(-)	(-)
G164 6-19-94		(-)	(-)	(-)	(-)	(-)	(-)	(-)	(-)	(-)	(-)	(-)	(-)	(-)	(-)	(-)	(-)	(-)	(-)	(-)	(-)	(-)	(-)	(-)	(-)	(-)	(-)	(-)	(-)	(-)	(-)	(-)	(-)	(-)	(-)	(-)	(-)	(-)	(-)	(-)	(-)	(-)	(-)	(-)	(-)	(-)	(-)	(-)	(-)
G166 6-19-94		(-)	(-)	(-)	(-)	(-)	(-)	(-)	(-)	(-)	(-)	(-)	(-)	(-)	(-)	(-)	(-)	(-)	(-)	(-)	(-)	(-)	(-)	(-)	(-)	(-)	(-)	(-)	(-)	(-)	(-)	(-)	(-)	(-)	(-)	(-)	(-)	(-)	(-)	(-)	(-)	(-)	(-)	(-)	(-)	(-)	(-)	(-)	(-)
G167 6-19-94		(-)	(-)	(-)	(-)	(-)	(-)	(-)	(-)	(-)	(-)	(-)	(-)	(-)	(-)	(-)	(-)	(-)	(-)	(-)	(-)	(-)	(-)	(-)	(-)	(-)	(-)	(-)	(-)	(-)	(-)	(-)	(-)	(-)	(-)	(-)	(-)	(-)	(-)	(-)	(-)	(-)	(-)	(-)	(-)	(-)	(-)	(-)	(-)
G169a 6-19-94		(-)	(-)	(-)	(-)	(-)	(-)	(-)	(-)	(-)	(-)	(-)	(-)	(-)	(-)	(-)	(-)	(-)	(-)	(-)	(-)	(-)	(-)	(-)	(-)	(-)	(-)	(-)	(-)	(-)	(-)	(-)	(-)	(-)	(-)	(-)	(-)	(-)	(-)	(-)	(-)	(-)	(-)	(-)	(-)	(-)	(-)	(-)	(-)
G169b 6-19-94		(-)	(-)	(-)	(-)	(-)	(-)	(-)	(-)	(-)	(-)	(-)	(-)	(-)	(-)	(-)	(-)	(-)	(-)	(-)	(-)	(-)	(-)	(-)	(-)	(-)	(-)	(-)	(-)	(-)	(-)	(-)	(-)	(-)	(-)	(-)	(-)	(-)	(-)	(-)	(-)	(-)	(-)	(-)	(-)	(-)	(-)	(-)	(-)
G170 6-19-94		(-)	(-)	(-)	(-)	(-)	(-)	(-)	(-)	(-)	(-)	(-)	(-)	(-)	(-)	(-)	(-)	(-)	(-)	(-)	(-)	(-)	(-)	(-)	(-)	(-)	(-)	(-)	(-)	(-)	(-)	(-)	(-)	(-)	(-)	(-)	(-)	(-)	(-)	(-)	(-)	(-)	(-)	(-)	(-)	(-)	(-)	(-)	(-)
G171 6-19-94		(-)	(-)	(-)	(-)	(-)	(-)	(-)	(-)	(-)	(-)	(-)	(-)	(-)	(-)	(-)	(-)	(-)	(-)	(-)	(-)	(-)	(-)	(-)	(-)	(-)	(-)	(-)	(-)	(-)	(-)	(-)	(-)	(-)	(-)	(-)	(-)	(-)	(-)	(-)	(-)	(-)	(-)	(-)	(-)	(-)	(-)	(-)	(-)
G174 6-19-94		(-)	(-)	(-)	(-)	(-)	(-)	(-)	(-)	(-)	(-)	(-)	(-)	(-)	(-)	(-)	(-)	(-)	(-)	(-)	(-)	(-)	(-)	(-)	(-)	(-)	(-)	(-)	(-)	(-)	(-)	(-)	(-)	(-)	(-)	(-)	(-)	(-)	(-)	(-)	(-)	(-)	(-)	(-)	(-)	(-)	(-)	(-)	(-)
G177 6-19-94		(-)	(-)	(-)	(-)	(-)	(-)	(-)	(-)	(-)	(-)	(-)	(-)	(-)	(-)	(-)	(-)	(-)	(-)	(-)	(-)	(-)	(-)	(-)	(-)	(-)	(-)	(-)	(-)	(-)	(-)	(-)	(-)	(-)	(-)	(-)	(-)	(-)	(-)	(-)	(-)	(-)	(-)	(-)	(-)	(-)	(-)	(-)	(-)
G178 6-19-94		NG	(-)	(-)	NG	(-)	(-)	NG	(-)	(-)	NG	(-)	(-)	NG	(-)	(-)	NG	(-)	(-)	NG	(-)	(-)	NG	(-)	(-)	NG	(-)	(-)	NG	(-)	(-)	NG	(-)	(-)	NG	(-)	(-)	NG	(-)	(-)	NG	(-)	(-)	NG	(-)	(-)	NG	(-)	(-)
G180 6-19-94		(-)	(-)	(-)	(-)	(-)	(-)	(-)	(-)	(-)	(-)	(-)	(-)	(-)	(-)	(-)	(-)	(-)	(-)	(-)	(-)	(-)	(-)	(-)	(-)	(-)	(-)	(-)	(-)	(-)	(-)	(-)	(-)	(-)	(-)	(-)	(-)	(-)	(-)	(-)	(-)	(-)	(-)	(-)	(-)	(-)	(-)	(-)	(-)
G182 6-19-94		NG	(-)	(-)	NG	(-)	(-)	NG	(-)	(-)	NG	(-)	(-)	NG	(-)	(-)	NG	(-)	(-)	NG	(-)	(-)	NG	(-)	(-)	NG	(-)	(-)	NG	(-)	(-)	NG	(-)	(-)	NG	(-)	(-)	NG	(-)	(-)	NG	(-)	(-)	NG	(-)	(-)	NG	(-)	(-)
G183 6-19-94		(-)	(-)	(-)	(-)	(-)	(-)	(-)	(-)	(-)	(-)	(-)	(-)	(-)	(-)	(-)	(-)	(-)	(-)	(-)	(-)	(-)	(-)	(-)	(-)	(-)	(-)	(-)	(-)	(-)	(-)	(-)	(-)	(-)	(-)	(-)	(-)	(-)	(-)	(-)	(-)	(-)	(-)	(-)	(-)	(-)	(-)	(-)	(-)
G184 6-19-94		(-)	(-)	(-)	(-)	(-)	(-)	(-)	(-)	(-)	(-)	(-)	(-)	(-)	(-)	(-)	(-)	(-)	(-)	(-)	(-)	(-)	(-)	(-)	(-)	(-)	(-)	(-)	(-)	(-)	(-)	(-)	(-)	(-)	(-)	(-)	(-)	(-)	(-)	(-)	(-)	(-)	(-)	(-)	(-)	(-)	(-)	(-)	(-)
G185 6-19-94		(-)	(-)	(-)	(-)	(-)	(-)	(-)	(-)	(-)	(-)	(-)	(-)	(-)	(-)	(-)	(-)	(-)	(-)	(-)	(-)	(-)	(-)	(-)	(-)	(-)	(-)	(-)	(-)	(-)	(-)	(-)	(-)	(-)	(-)	(-)	(-)	(-)	(-)	(-)	(-)	(-)	(-)	(-)	(-)	(-)	(-)	(-)	(-)
G187 6-19-94		(-)	(-)	(-)	(-)	(-)	(-)	(-)	(-)	(-)	(-)	(-)	(-)	(-)	(-)	(-)	(-)	(-)	(-)	(-)	(-)	(-)	(-)	(-)	(-)	(-)	(-)	(-)	(-)	(-)	(-)	(-)	(-)	(-)	(-)	(-)	(-)	(-)	(-)	(-)	(-)	(-)	(-)	(-)	(-)	(-)	(-)	(-)	(-)
G188 6-19-94		(-)	(-)	(-)	(-)	(-)	(-)	(-)	(-)	(-)	(-)	(-)	(-)	(-)	(-)	(-)	(-)	(-)	(-)	(-)	(-)	(-)	(-)	(-)	(-)	(-)	(-)	(-)	(-)	(-)	(-)	(-)	(-)	(-)	(-)	(-)	(-)	(-)	(-)	(-)	(-)	(-)	(-)	(-)	(-)	(-)	(-)	(-)	(-)
G189 6-19-94		(-)	(-)	(-)	(-)	(-)	(-)	(-)	(-)	(-)	(-)	(-)	(-)	(-)	(-)	(-)	(-)	(-)	(-)	(-)	(-)	(-)	(-)	(-)	(-)	(-)	(-)	(-)	(-)	(-)	(-)	(-)	(-)	(-)	(-)	(-)	(-)	(-)	(-)	(-)	(-)	(-)	(-)	(-)	(-)	(-)	(-)	(-)	(-)
G190 6-19-94		(-)	(-)	(-)	(-)	(-)	(-)	(-)	(-)	(-)	(-)	(-)	(-)	(-)	(-)	(-)	(-)	(-)	(-)	(-)	(-)	(-)	(-)	(-)	(-)	(-)	(-)	(-)	(-)	(-)	(-)	(-)	(-)	(-)	(-)	(-)	(-)	(-)	(-)	(-)	(-)	(-)	(-)	(-)	(-)	(-)	(-)	(-)	(-)
G192 6-19-94	S. aureus; V. cholerae; M. smegmatis	(-)	(-)	(-)	(-)	(+)	(+)	(-)	(-)	(+)	(-)	(+)	(+)	(-)	(-)	(-)	(-)	(-)	(-)	(-)	(-)	(-)	(-)	(-)	(-)	(-)	(-)	(-)	(-)	(-)	(-)	(-)	(-)	(-)	(-)	(-)	(-)	(-)	(-)	(-)	(-)	(-)	(-)	(-)	(-)	(-)	(-)	(-)	(-)
G193 6-19-94		(-)	(-)	(-)	(-)	(-)	(-)	(-)	(-)	(-)	(-)	(-)	(-)	(-)	(-)	(-)	(-)	(-)	(-)	(-)	(-)	(-)	(-)	(-)	(-)	(-)	(-)	(-)	(-)	(-)	(-)	(-)	(-)	(-)	(-)	(-)	(-)	(-)	(-)	(-)	(-)	(-)	(-)	(-)	(-)	(-)	(-)	(-)	(-)
G194 6-19-94		(-)	(-)	(-)	(-)	(-)	(-)	(-)	(-)	(-)	(-)	(-)	(-)	(-)	(-)	(-)	(-)	(-)	(-)	(-)	(-)	(-)	(-)	(-)	(-)	(-)	(-)	(-)	(-)	(-)	(-)	(-)	(-)	(-)	(-)	(-)	(-)	(-)	(-)	(-)	(-)	(-)	(-)	(-)	(-)	(-)	(-)	(-)	(-)
G195 6-19-94		(-)	(-)	(-)	(-)	(-)	(-)	(-)	(-)	(-)	(-)	(-)	(-)	(-)	(-)	(-)	(-)	(-)	(-)	(-)	(-)	(-)	(-)	(-)	(-)	(-)	(-)	(-)	(-)	(-)	(-)	(-)	(-)	(-)	(-)	(-)	(-)	(-)	(-)	(-)	(-)	(-)	(-)	(-)	(-)	(-)	(-)	(-)	(-)
G196 6-19-94		(-)	(-)	(-)	(-)	(-)	(-)	(-)	(-)	(-)	(-)	(-)	(-)	(-)	(-)	(-)	(-)	(-)	(-)	(-)	(-)	(-)	(-)	(-)	(-)	(-)	(-)	(-)	(-)	(-)	(-)	(-)	(-)	(-)	(-)	(-)	(-)	(-)	(-)	(-)	(-)	(-)	(-)	(-)	(-)	(-)	(-)	(-)	(-)
G197 6-19-94		(-)	(-)	(-)	(-)	(-)	(-)	(-)	(-)	(-)	(-)	(-)	(-)	(-)	(-)	(-)	(-)	(-)	(-)	(-)	(-)	(-)	(-)	(-)	(-)	(-)	(-)	(-)	(-)	(-)	(-)	(-)	(-)	(-)	(-)	(-)	(-)	(-)	(-)	(-)	(-)	(-)	(-)	(-)	(-)	(-)	(-)	(-)	(-)
G199 6-19-94		(-)	(-)	(-)	(-)	(-)	(-)	(-)	(-)	(-)	(-)	(-)	(-)	(-)	(-)	(-)	(-)	(-)	(-)	(-)	(-)	(-)	(-)	(-)	(-)	(-)	(-)	(-)	(-)	(-)	(-)	(-)	(-)	(-)	(-)	(-)	(-)	(-)	(-)	(-)	(-)	(-)	(-)	(-)	(-)	(-)	(-)	(-)	(-)
G200 6-19-94		(-)	(-)	(-)	(-)	(-)	(-)	(-)	(-)	(-)	(-)	(-)	(-)	(-)	(-)	(-)	(-)	(-)	(-)	(-)	(-)	(-)	(-)	(-)	(-)	(-)	(-)	(-)	(-)	(-)	(-)	(-)	(-)	(-)	(-)	(-)	(-)	(-)	(-)	(-)	(-)	(-)	(-)	(-)	(-)	(-)	(-)	(-)	(-)
G202 6-23-94		(-)	(-)	(-)	(-)	(-)	(-)	(-)	(-)	(-)	(-)	(-)	(-)	(-)	(-)	(-)	(-)	(-)	(-)	(-)	(-)	(-)	(-)	(-)	(-)	(-)	(-)	(-)	(-)	(-)	(-)	(-)	(-)	(-)	(-)	(-)	(-)	(-)	(-)	(-)	(-)	(-)	(-)	(-)	(-)	(-)	(-)	(-)	(-)
G205 6-23-94		(-)	(-)	(-)	(-)	(-)	(-)	(-)	(-)	(-)	(-)	(-)	(-)	(-)	(-)	(-)	(-)	(-)	(-)	(-)	(-)	(-)	(-)	(-)	(-)	(-)	(-)	(-)	(-)	(-)	(-)	(-)	(-)	(-)	(-)	(-)	(-)	(-)	(-)	(-)	(-)	(-)	(-)	(-)	(-)	(-)	(-)	(-)	(-)
G206 6-23-94		(-)	(-)	(-)	(-)	(-)	(-)	(-)	(-)	(-)	(-)	(-)	(-)	(-)	(-)	(-)	(-)	(-)	(-)	(-)	(-)	(-)	(-)	(-)	(-)	(-)	(-)	(-)	(-)	(-)	(-)	(-)	(-)	(-)	(-)	(-)	(-)	(-)	(-)	(-)	(-)	(-)	(-)	(-)	(-)	(-)	(-)	(-)	(-)
G209 6-23-94		(-)	(-)	(-)	(-)	(-)	(-)	(-)	(-)	(-)	(-)	(-)	(-)	(-)	(-)	(-)	(-)	(-)	(-)	(-)	(-)	(-)	(-)	(-)	(-)	(-)	(-)	(-)	(-)	(-)	(-)	(-)	(-)	(-)	(-)	(-)	(-)	(-)	(-)	(-)	(-)	(-)	(-)	(-)	(-)	(-)	(-)	(-)	(-)
G210 6-23-94		(-)	(-)	(-)	(-)	(-)	(-)	(-)	(-)	(-)	(-)	(-)	(-)	(-)	(-)	(-)	(-)	(-)	(-)	(-)	(-)	(-)	(-)	(-)	(-)	(-)	(-)	(-)	(-)	(-)	(-)	(-)	(-)	(-)	(-)	(-)	(-)	(-)	(-)	(-)	(-)	(-)	(-)	(-)	(-)	(-)	(-)	(-)	(-)
G212 6-23-94		(-)	(-)	(-)	(-)	(-)	(-)	(-)	(-)	(-)	(-)	(-)	(-)	(-)	(-)	(-)	(-)	(-)	(-)	(-)	(-)	(-)	(-)	(-)	(-)	(-)	(-)	(-)	(-)	(-)	(-)	(-)	(-)	(-)	(-)	(-)	(-)	(-)	(-)	(-)	(-)	(-)	(-)	(-)	(-)	(-)	(-)	(-)	(-)
G216 6-23-94		(-)	(-)	(-)	(-)	(-)	(-)	(-)	(-)	(-)	(-)	(-)	(-)	(-)	(-)	(-)	(-)	(-)	(-)	(-)	(-)	(-)	(-)	(-)	(-)	(-)	(-)	(-)	(-)	(-)	(-)	(-)	(-)	(-)	(-)	(-)	(-)	(-)	(-)	(-)	(-)	(-)	(-)	(-)	(-)	(-)	(-)	(-)	(-)
G217 6-23-94		(-)	(-)	(-)	(-)	(-)	(-)	(-)	(-)	(-)	(-)	(-)	(-)	(-)	(-)	(-)	(-)	(-)	(-)	(-)	(-)	(-)	(-)	(-)	(-)	(-)	(-)	(-)	(-)	(-)	(-)	(-)	(-)	(-)	(-)	(-)	(-)	(-)	(-)	(-)	(-)	(-)	(-)	(-)	(-)	(-)	(-)	(-)	(-)
G222A 6-23-94		(-)	(-)	(-)	(-)	(-)	(-)	(-)	(-)	(-)	(-)	(-)	(-)	(-)	(-)	(-)	(-)	(-)	(-)	(-)	(-)	(-)	(-)	(-)	(-)	(-)	(-)	(-)	(-)	(-)	(-)	(-)	(-)	(-)	(-)	(-)	(-)	(-)	(-)	(-)	(-)	(-)	(-)	(-)	(-)	(-)	(-)	(-)	(-)
G222B 6-23-94		(-)	(-)	(-)	(-)	(-)	(-)	(-)	(-)	(-)	(-)	(-)	(-)	(-)	(-)	(-)	(-)	(-)	(-)	(-)	(-)	(-)	(-)	(-)	(-)	(-)	(-)	(-)	(-)	(-)	(-)	(-)	(-)	(-)	(-)	(-)	(-)	(-)	(-)	(-)	(-)	(-)	(-)	(-)	(-)	(-)	(-)	(-)	(-)
G224 6-23-94		(-)	(-)	(-)	(-)	(-)	(-)	(-)	(-)	(-)	(-)	(-)	(-)	(-)	(-)	(-)	(-)	(-)	(-)	(-)	(-)	(-)	(-)	(-)	(-)	(-)	(-)	(-)	(-)	(-)	(-)	(-)	(-)	(-)	(-)	(-)	(-)	(-)	(-)	(-)	(-)	(-)	(-)	(-)	(-)	(-)	(-)	(-)	(-)
G225 6-23-94		(-)	(-)	(-)	(-)	(-)	(-)	(-)	(-)	(-)	(-)	(-)	(-)	(-)	(-)	(-)	(-)	(-)	(-)	(-)	(-)	(-)	(-)	(-)	(-)	(-)	(-)	(-)	(-)	(-)	(-)	(-)	(-)	(-)	(-)	(-)	(-)	(-)	(-)	(-)	(-)	(-)	(-)	(-)	(-)	(-)	(-)	(-)	(-)
G227 6-23-94		(-)	(-)	(-)	(-)	(-)	(-)	(-)	(-)	(-)	(-)	(-)	(-)	(-)	(-)	(-)	(-)	(-)	(-)	(-)	(-)	(-)	(-)	(-)	(-)	(-)	(-)	(-)	(-)	(-)	(-)	(-)	(-)	(-)	(-)	(-)	(-)	(-)	(-)	(-)	(-)	(-)	(-)	(-)	(-)	(-)	(-)	(-)	(-)
G228 6-23-94		(-)	(-)	(-)	(-)	(-)	(-)	N.D.	N.D.	N.D.	(-)	(-)	(-)	N.D.	N.D.	N.D.	N.D.	N.D.	N.D.	N.D.	N.D.	N.D.	N.D.	N.D.	N.D.	(-)	(-)	(-)	(-)	N.D.	(-)	N.D.	N.D.	N.D.	(-)	(-)	(-)	(-)	(-)	(-)	(-)	N.D.	(-)	N.D.	N.D.	N.D.	(-)	(-)	(-)
G231 6-23-94		(-)	(-)	(-)	(-)	(-)	(-)	N.D.	N.D.	N.D.	(-)	(-)	(-)	N.D.	N.D.	N.D.	N.D.	N.D.	N.D.	N.D.	N.D.	N.D.	N.D.	N.D.	N.D.	(-)	(-)	(-)	(-)	(-)	(-)	N.D.	N.D.	N.D.	(-)	(-)	(-)	(-)	(-)	(-)	(-)	(-)	(-)	N.D.	N.D.	N.D.	(-)	(-)	(-)
G232 6-23-94		(-)	(-)	(-)	(-)	(-)	(-)	N.D.	N.D.	N.D.	(-)	(-)	(-)	N.D.	N.D.	N.D.	N.D.	N.D.	N.D.	N.D.	N.D.	N.D.	N.D.	N.D.	N.D.	(-)	(-)	(-)	N.D.	(-)	(-)	N.D.	N.D.	N.D.	(-)	(-)	(-)	(-)	(-)	(-)	N.D.	(-)	(-)	N.D.	N.D.	N.D.	(-)	(-)	(-)
G233 6-23-94		(-)	(-)	(-)	(-)	(-)	(-)	N.D.	N.D.	N.D.	(-)	(-)	(-)	N.D.	N.D.	N.D.	N.D.	N.D.	N.D.	N.D.	N.D.	N.D.	N.D.	N.D.	N.D.	(-)	(-)	(-)	(-)	(-)	(-)	N.D.	N.D.	N.D.	(-)	(-)	(-)	(-)	(-)	(-)	(-)	(-)	(-)	N.D.	N.D.	N.D.	(-)	(-)	(-)
G235 6-23-94		(-)	(-)	(-)	(-)	(-)	(-)	N.D.	N.D.	N.D.	(-)	(-)	(-)	N.D.	N.D.	N.D.	N.D.	N.D.	N.D.	N.D.	N.D.	N.D.	N.D.	N.D.	N.D.	(-)	(-)	(-)	(-)	(-)	(-)	N.D.	N.D.	N.D.	(-)	(-)	(-)	(-)	(-)	(-)	(-)	(-)	(-)	N.D.	N.D.	N.D.	(-)	(-)	(-)
G237 6-23-94		(-)	(-)	(-)	(-)	(-)	(-)	N.D.	N.D.	N.D.	(-)	(-)	(-)	N.D.	N.D.	N.D.	N.D.	N.D.	N.D.	N.D.	N.D.	N.D.	N.D.	N.D.	N.D.	(-)	(-)	(-)	(-)	(-)	(-)	N.D.	N.D.	N.D.	(-)	(-)	(-)	(-)	(-)	(-)	(-)	(-)	(-)	N.D.	N.D.	N.D.	(-)	(-)	(-)
G240 6-23-94		(-)	(-)	(-)	(-)	(-)	(-)	N.D.	N.D.	N.D.	(-)	(-)	(-)	N.D.	N.D.	N.D.	N.D.	N.D.	N.D.	N.D.	N.D.	N.D.	N.D.	N.D.	N.D.	(-)	(-)	(-)	(-)	(-)	(-)	N.D.	N.D.	N.D.	(-)	(-)	(-)	(-)	(-)	(-)	(-)	(-)	(-)	N.D.	N.D.	N.D.	(-)	(-)	(-)
G247 6-23-94		(-)	(-)	(-)	(-)	(-)	(-)	N.D.	N.D.	N.D.	(-)	(-)	(-)	N.D.	N.D.	N.D.	N.D.	N.D.	N.D.	N.D.	N.D.	N.D.	N.D.	N.D.	N.D.	(-)	(-)	(-)	(-)	(-)	(-)	N.D.	N.D.	N.D.	(-)	(-)	(-)	(-)	(-)	(-)	(-)	(-)	(-)	N.D.	N.D.	N.D.	(-)	(-)	(-)
G248 6-23-94		(-)	(-)	(-)	(-)	(-)	(-)	N.D.	N.D.	N.D.	(-)	(-)	(-)	N.D.	N.D.	N.D.	N.D.	N.D.	N.D.	N.D.	N.D.	N.D.	N.D.	N.D.	N.D.	(-)	(-)	(-)	(-)	(-)	(-)	N.D.	N.D.	N.D.	(-)	(-)	(-)	(-)	(-)	(-)	(-)	(-)	(-)	N.D.	N.D.	N.D.	(-)	(-)	(-)
G249 6-23-94		(-)	(-)	(-)	(-)	(-)	(-)	N.D.	N.D.	N.D.	(-)	(-)	(-)	N.D.	N.D.	N.D.	N.D.	N.D.	N.D.	N.D.	N.D.	N.D.	N.D.	N.D.	N.D.	(-)	(-)	(-)	(-)	(-)	(-)	N.D.	N.D.	N.D.	(-)	(-)	(-)	(-)	(-)	(-)	(-)	(-)	(-)	N.D.	N.D.	N.D.	(-)	(-)	(-)
G252 6-23-94		(-)	(-)	(-)	(-)	(-)	(-)	N.D.	N.D.	N.D.	(-)	(-)	(-)	N.D.	N.D.	N.D.	N.D.	N.D.	N.D.	N.D.	N.D.	N.D.	N.D.	N.D.	N.D.	(-)	(-)	(-)	(-)	(-)	(-)	N.D.	N.D.	N.D.	(-)	(-)	(-)	(-)	(-)	(-)	(-)	(-)	(-)	N.D.	N.D.	N.D.	(-)	(-)	(-)
G253 6-23-94		(-)	(-)	(-)	(-)	(-)	(-)	N.D.	N.D.	N.D.	(-)	(-)	(-)	N.D.	N.D.	N.D.	N.D.	N.D.	N.D.	N.D.	N.D.	N.D.	N.D.	N.D.	N.D.	(-)	(-)	(-)	(-)	(-)	(-)	N.D.	N.D.	N.D.	(-)	(-)	(-)	(-)	(-)	(-)	(-)	(-)	(-)	N.D.	N.D.	N.D.	(-)	(-)	(-)
G254 6-23-94		(-)	(-)	(-)	(-)	(-)	(-)	N.D.	N.D.	N.D.	(-)	(-)	(-)	N.D.	N.D.	N.D.	N.D.	N.D.	N.D.	N.D.	N.D.	N.D.	N.D.	N.D.	N.D.	(-)	(-)	(-)	(-)	(-)	(-)	N.D.	N.D.	N.D.	(-)	(-)	(-)	(-)	(-)	(-)	(-)	(-)	(-)	N.D.	N.D.	N.D.	(-)	(-)	(-)
G259 6-23-94		(-)	(-)	(-)	(-)	(-)	(-)	N.D.	N.D.	N.D.	(-)	(-)	(-)	N.D.	N.D.	N.D.	N.D.	N.D.	N.D.	N.D.	N.D.	N.D.	N.D.	N.D.	N.D.	(-)	(-)	(-)	(-)	(-)	(-)	N.D.	N.D.	N.D.	(-)	(-)	(-)	(-)	(-)	(-)	(-)	(-)	(-)	N.D.	N.D.	N.D.	(-)	(-)	(-)
G263 6-23-94		(-)	(-)	(-)	(-)	(-)	(-)	N.D.	N.D.	N.D.	(-)	(-)	(-)	N.D.	N.D.	N.D.	N.D.	N.D.	N.D.	N.D.	N.D.	N.D.	N.D.	N.D.	N.D.	(-)	(-)	(-)	(-)	(-)	(-)	N.D.	N.D.	N.D.	(-)	(-)	(-)	(-)	(-)	(-)	(-)	(-)	(-)	N.D.	N.D.	N.D.	(-)	(-)	(-)
G264 6-23-94		(-)	(-)	(-)	(-)	(-)	(-)	N.D.	N.D.	N.D.	(-)	(-)	(-)	N.D.	N.D.	N.D.	N.D.	N.D.	N.D.	N.D.	N.D.	N.D.	N.D.	N.D.	N.D.	(-)	(-)	(-)	(-)	(-)	(-)	N.D.	N.D.	N.D.	(-)	(-)	(-)	(-)	(-)	(-)	(-)	(-)	(-)	N.D.	N.D.	N.D.	(-)	(-)	(-)
G268 6-23-94		(-)	(-)	(-)	(-)	(-)	(-)	N.D.	N.D.	N.D.	(-)	(-)	(-)	N.D.	N.D.	N.D.	N.D.	N.D.	N.D.	N.D.	N.D.	N.D.	N.D.	N.D.	N.D.	(-)	(-)	(-)	(-)	(-)	(-)	N.D.	N.D.	N.D.	(-)	(-)	(-)	(-)	(-)	(-)	(-)	(-)	(-)	N.D.	N.D.	N.D.	(-)	(-)	(-)
G269 6-23-94		(-)	(-)	(-)	(-)	(-)	(-)	N.D.	N.D.	N.D.	(-)	(-)	(-)	N.D.	N.D.	N.D.	N.D.	N.D.	N.D.	N.D.	N.D.	N.D.	N.D.	N.D.	N.D.	(-)	(-)	(-)	(-)	(-)	(-)	N.D.	N.D.	N.D.	(-)	(-)	(-)	(-)	(-)	(-)	(-)	(-)	(-)	N.D.	N.D.	N.D.	(-)	(-)	(-)
G270 6-23-94		(-)	(-)	(+/-)	(-)	(-)	(-)	N.D.	N.D.	N.D.	(-)	(-)	(-)	N.D.	N.D.	N.D.	N.D.	N.D.	N.D.	N.D.	N.D.	N.D.	N.D.	N.D.	N.D.	(-)	(-)	(-)	(-)	(-)	(-)	N.D.	N.D.	N.D.	(-)	(-)	(-)	(-)	(-)	(-)	(-)	(-)	(-)	N.D.	N.D.	N.D.	(-)	(-)	(-)
G273 6-23-94		(-)	(-)	(-)	(-)	(-)	(-)	N.D.	N.D.	N.D.	(-)	(-)	(-)	N.D.	N.D.	N.D.	N.D.	N.D.	N.D.	N.D.	N.D.	N.D.	N.D.	N.D.	N.D.	(-)	(-)	(-)	(-)	(-)	(-)	N.D.	N.D.	N.D.	(-)	(-)	(-)	(-)	(-)	(-)	(-)	(-)	(-)	N.D.	N.D.	N.D.	(-)	(-)	(-)
G274 6-23-94		(-)	(-)	(-)	(-)	(-)	(-)	N.D.	N.D.	N.D.	(-)	(-)	(-)	N.D.	N.D.	N.D.	N.D.	N.D.	N.D.	N.D.	N.D.	N.D.	N.D.	N.D.	N.D.	(-)	(-)	(-)	(-)	(-)	(-)	N.D.	N.D.	N.D.	(-)	(-)	(-)	(-)	(-)	(-)	(-)	(-)	(-)	N.D.	N.D.	N.D.	(-)	(-)	(-)
G275 6-23-94		(-)	(-)	(-)	(-)	(-)	(-)	N.D.	N.D.	N.D.	(-)	(-)	(-)	N.D.	N.D.	N.D.	N.D.	N.D.	N.D.	N.D.	N.D.	N.D.	N.D.	N.D.	N.D.	(-)	(-)	(-)	(-)	(-)	(-)	N.D.	N.D.	N.D.	(-)	(-)	(-)	(-)	(-)	(-)	(-)	(-)	(-)	N.D.	N.D.	N.D.	(-)	(-)	(-)
G276 6-23-94		(-)	(-)	(-)	(-)	(-)	(-)	N.D.	N.D.	N.D.	(-)	(-)	(-)	N.D.	N.D.	N.D.	N.D.	N.D.	N.D.	N.D.	N.D.	N.D.	N.D.	N.D.	N.D.	(-)	(-)	(-)	(-)	(-)	(-)	N.D.	N.D.	N.D.	(-)	(-)	(-)	(-)	(-)	(-)	(-)	(-)	(-)	N.D.	N.D.	N.D.	(-)	(-)	(-)
G281 6-23-94		(-)	(-)	(-)	(-)	(-)	(-)	N.D.	N.D.	N.D.	(-)	(-)	(-)	N.D.	N.D.	N.D.	N.D.	N.D.	N.D.	N.D.	N.D.	N.D.	N.D.	N.D.	N.D.	(-)	(-)	(-)	(-)	(-)	(-)	N.D.	N.D.	N.D.	(-)	(-)	(-)	(-)	(-)	(-)	(-)	(-)	(-)	N.D.	N.D.	N.D.	(-)	(-)	(-)
G282 6-23-94		(-)	(-)	(-)	(-)	(-)	(-)	N.D.	N.D.	N.D.	(-)	(-)	(-)	N.D.	N.D.	N.D.	N.D.	N.D.	N.D.	N.D.	N.D.	N.D.	N.D.	N.D.	N.D.	(-)	(-)	(-)	(-)	(-)	(-)	N.D.	N.D.	N.D.	(-)	(-)	(-)	(-)	(-)	(-)	(-)	(-)	(-)	N.D.	N.D.	N.D.	(-)	(-)	(-)
G285 6-23-94		(-)	(-)	(-)	(-)	(-)	(-)	N.D.	N.D.	N.D.	(-)	(-)	(-)	N.D.	N.D.	N.D.	N.D.	N.D.	N.D.	N.D.	N.D.	N.D.	N.D.	N.D.	N.D.	(-)	(-)	(-)	(-)	(-)	(-)	N.D.	N.D.	N.D.	(-)	(-)	(-)	(-)	(-)	(-)	(-)	(-)	(-)	N.D.	N.D.	N.D.	(-)	(-)	(-)
G287 6-23-94		(-)	(-)	(-)	(-)	(-)	(-)	N.D.	N.D.	N.D.	(-)	(-)	(-)	N.D.	N.D.	N.D.	N.D.	N.D.	N.D.	N.D.	N.D.	N.D.	N.D.	N.D.	N.D.	(-)	(-)	(-)	(-)	(-)	(-)	N.D.	N.D.	N.D.	(-)	(-)	(-)	(-)	(-)	(-)	(-)	(-)	(-)	N.D.	N.D.	N.D.	(-)	(-)	(-)
G289 6-23-94		(-)	(-)	(-)	(-)	(-)	(-)	N.D.	N.D.	N.D.	(-)	(-)	(-)	N.D.	N.D.	N.D.	N.D.	N.D.	N.D.	N.D.	N.D.	N.D.	N.D.	N.D.	N.D.	(-)	(-)	(-)	(-)	(-)	(-)	N.D.	N.D.	N.D.	(-)	(-)	(-)	(-)	(-)	(-)	(-)	(-)	(-)	N.D.	N.D.	N.D.	(-)	(-)	(-)
GdB 12-21-91	S. aureus	(-)	(+)	(-)	(+)	(+)	(-)	(+)	(+)	(-)	(+)	(+)	(-)	(-)	(-)	(-)	(-)	(-)	(-)	(-)	(-)	(-)	(-)	(-)	(-)	(-)	(-)	(-)	(-)	(-)	(-)	(-)	(-)	(-)	(-)	(-)	(-)	(-)	(-)	(-)	(-)	(-)	(-)	(-)	(-)	(-)	(-)	(-)	(-)
M179 6-19-94	V. cholerae	(-)	(-)	(-)	(-)	(-)	(-)	(-)	(-)	(-)	(-)	(-)	(-)	(-)	(-)	(-)	(-)	(-)	(-)	(-)	(-)	(-)	(-)	(-)	(-)	(-)	(-)	(-)	(-)	(-)	(-)	(-)	(-)	(-)	(-)	(-)	(-)	(-)	(-)	(-)	(-)	(-)	(-)	(-)	(-)	(-)	(-)	(-)	(-)
ME019 1-11-96		(-)	(-)	(-)	(-)	(-)	(-)	(-)	(-)	(-)	(-)	(-)	(-)	(-)	(-)	(-)	(-)	(-)	(-)	(-)	(-)	(-)	(-)	(-)	(-)	(-)	(-)	(-)	(-)	(-)	(-)	(-)	(-)	(-)	(-)	(-)	(-)	(-)	(-)	(-)	(-)	(-)	(-)	(-)	(-)	(-)	(-)	(-)	(-)
PAIL-27	V. cholerae	(-)	(-)	(-)	(-)	(-)	(-)	(-)	(-)	(-)	(-)	(-)	(-)	(-)	(-)	(-)	(-)	(-)	(-)	(-)	(-)	(-)	(-)	(-)	(-)	(-)	(-)	(-)	(-)	(-)	(-)	(-)	(-)	(-)	(-)	(-)	(-)	(-)	(-)	(-)	(-)	(-)	(-)	(-)	(-)	(-)	(-)	(-)	(-)
PAIL-28	V. cholerae	(-)	(-)	(-)	(-)	(-)	(-)	(-)	(-)	(-)	(-)	(-)	(-)	(-)	(-)	(-)	(-)	(-)	(-)	(-)	(-)	(-)	(-)	(-)	(-)	(-)	(-)	(-)	(-)	(-)	(-)	(-)	(-)	(-)	(-)	(-)	(-)	(-)	(-)	(-)	(-)	(-)	(-)	(-)	(-)	(-)	(-)	(-)	(-)
RC 2-15-93		N.G.	N.G.	(-)	N.G.	N.G.	(-)	N.G.	N.G.	(-)	N.G.	N.G.	(-)	N.G.	N.G.	(-)	N.G.	N.G.	(-)	N.G.	N.G.	(-)	N.G.	N.G.	(-)	N.G.	N.G.	(-)	N.G.	N.G.	(-)	N.G.	N.G.	(-)	N.G.	N.G.	(-)	N.G.	N.G.	(-)	N.G.	N.G.	(-)	N.G.	N.G.	(-)	N.G.	N.G.	(-)
Sc7 1-26-00		N.G.	N.G.	(-)	N.G.	N.G.	(-)	N.G.	N.G.	(-)	N.G.	N.G.	(-)	N.G.	N.G.	(-)	N.G.	N.G.	(-)	N.G.	N.G.	(-)	N.G.	N.G.	(-)	N.G.	N.G.	(-)	N.G.	N.G.	(-)	N.G.	N.G.	(-)	N.G.	N.G.	(-)	N.G.	N.G.	(-)	N.G.	N.G.	(-)	N.G.	N.G.	(-)	N.G.	N.G.	(-)
SC8 1-26-00		(-)	(-)	(-)	(-)	(-)	(-)	(-)	(-)	(-)	(-)	(-)	(-)	(-)	(-)	(-)	(-)	(-)	(-)	(-)	(-)	(-)	(-)	(-)	(-)	(-)	(-)	(-)	(-)	(-)	(-)	(-)	(-)	(-)	(-)	(-)	(-)	(-)	(-)	(-)	(-)	(-)	(-)	(-)	(-)	(-)	(-)	(-)	(-)
Sc9 1-26-00		N.G.	N.G.	(-)	N.G.	N.G.	(-)	N.G.	N.G.	(-)	N.G.	N.G.	(-)	N.G.	N.G.	(-)	N.G.	N.G.	(-)	N.G.	N.G.	(-)	N.G.	N.G.	(-)	N.G.	N.G.	(-)	N.G.	N.G.	(-)	N.G.	N.G.	(-)	N.G.	N.G.	(-)	N.G.	N.G.	(-)	N.G.	N.G.	(-)	N.G.	N.G.	(-)	N.G.	N.G.	(-)
1Isolates identified to exhibit antimicrobial activity highlighted in grey
2No activity (-); antimicrobial activity (+); inconsistent antimicrobial activity (±); no isolate growth during indicated supernatant sampling time (N.G.); antimicrobial activity not evaluated (N.D.)
[truncated: 36 more columns]

## Sheet: Sheet1
9132I 11-23-91		NG	(-)	(-)	NG	(-)	(+)	NG	(-)	(-)	NG	(-)	(-)	NG	(-)	(-)	NG	(-)	(-)	NG	(-)	(-)	NG	(-)	(-)	NG	(-)	(-)	NG	(-)	(+)	NG	(-)	(-)	NG	(-)	(-)	NG	(-)	(-)	NG	(-)	(-)	NG	(-)	(-)	NG	(-)	(-)
[truncated: 36 more columns]
