# Supplementary material for: Testing the Luedemann hypothesis: the discovery of novel antimicrobials from slow-growing microbes from nutrient-limited environments
Source: mSphere. 2025 Sep 23;10(10):e00367-25. doi: 10.1128/msphere.00367-25 (PMC12570475; doi:10.1128/msphere.00367-25)
Supplement: Data File S4 — antiSMASH predictions. [file msphere.00367-25-s0004.xlsx]

## Sheet: Sheet1
	Supplemental Data 4: antiSmash Results for Piority Luedemann Collection Members.
	Luedemann Collection Member 9005BA
	Region	Type	Most Similar Known Cluster	Similarity (%)	Reference
	Region 6.2	putative antimicrobial-NAPAA	ε-Poly-L-lysine	1	https://pmc.ncbi.nlm.nih.gov/articles/PMC4249222/
	Region 118.1	putative antimicrobial-thiopeptide,LAP	cyclothiazomycin b1	0.9	https://www.sciencedirect.com/science/article/abs/pii/S0968089606007358
	Region 305.1	other-T3PKS	alkylresorcinol	1	https://pmc.ncbi.nlm.nih.gov/articles/PMC7508414/
	Region 2.1	other-T1PKS,NRPS,NRPS-like	JBIR-126	0.89	https://pubs.acs.org/doi/10.1021/acs.orglett.8b00700
	Region 98.1	other-NRPS-like	guanipiperazine A/guanipiperazine B	0.8	https://pmc.ncbi.nlm.nih.gov/articles/PMC8179380/
	Region 21.1	other-NRPS,NRPS-like,T1PKS,terpene	antipain	1	https://pubmed.ncbi.nlm.nih.gov/4559651/
	Region 380.1	other-lassopeptide	citrulassin B	1	https://pmc.ncbi.nlm.nih.gov/articles/PMC7749083/
	Luedemann Collection Member G192
	Region	Type	Most Similar Known Cluster	Similarity (%)	Reference
	None	None	None	NA	NA
	Luedemann Collection Member 9027
	Region	Type	Most Similar Known Cluster	Similarity (%)	Reference
	Region 72.1	putative antimicrobial-T1PKS	filipin	0.84	https://pmc.ncbi.nlm.nih.gov/articles/PMC7400637/
	Region 21.1	other-NRPS,NRPS-like	antipain	1	https://pubmed.ncbi.nlm.nih.gov/4559651/
	Region 291.1	other-lassopeptide	lagmysin	0.8	https://pmc.ncbi.nlm.nih.gov/articles/PMC4584356/
	Region 25.1	other-ectoine	ectoine	1	https://pmc.ncbi.nlm.nih.gov/articles/PMC10892505/
	Luedemann Collection Member 9202FW
	Region	Type	Most Similar Known Cluster	Similarity (%)	Reference
	Region 7.1	putative antimicrobial-NRPS	gramicidin	0.91	https://pmc.ncbi.nlm.nih.gov/articles/PMC4306519/
	Region 7.2	putative antimicrobial-opine-like-metallophore,NRPS	tyrocidine	0.81	https://www.sciencedirect.com/topics/pharmacology-toxicology-and-pharmaceutical-science/tyrocidine#:~:text=Tyrocidine%20A%20is%20a%20cyclic,spectrum%20of%20Gram%2Dpositive%20organisms.
	Region 18.1	other-NI-siderophore	petrobactin	0.83	https://www.nature.com/articles/s41396-021-01065-y
	Luedemann Collection Member 9176P
	Region	Type	Most Similar Known Cluster	Similarity (%)	Reference
	Region 75.1	putative antimicrobial-T3PKS	naringenin	1	https://pmc.ncbi.nlm.nih.gov/articles/PMC9686724/#:~:text=Naringenin%20and%20its%20derivatives%20have,including%20antibiotic%20resistant%20strain%20MRSA.
	Region 249.1	putative antimicrobial-NRPS-like	ε-Poly-L-lysine	1	https://pmc.ncbi.nlm.nih.gov/articles/PMC4249222/
	Region 88.1	other-terpene	geosmin	1	https://pubmed.ncbi.nlm.nih.gov/15638324/
	Region 198.1	other-ectoine	ectoine	1	https://pmc.ncbi.nlm.nih.gov/articles/PMC10892505/
	Luedemann Collection Member PAIL27
	Region	Type	Most Similar Known Cluster	Similarity (%)	Reference
	Region 103.1	putative antimicrobial-NRPS,T1PKS	tirandamycin	0.8	https://pubmed.ncbi.nlm.nih.gov/791108/
	Region 3.1	other-terpene	isorenieratene	1	https://pmc.ncbi.nlm.nih.gov/articles/PMC2565998/#:~:text=Carotenoids%20with%20cyclic%20end%20groups,in%20the%20cyanobacterium%20Synechocystis%20sp.
	Region 14.1	other-T3PKS	alkylresorcinol	1	https://pmc.ncbi.nlm.nih.gov/articles/PMC7508414/
	Region 5.1	other-NI-siderophore	legonoxamine A/desferrioxamine B/legonoxamine B	1	https://www.sciencedirect.com/topics/chemistry/desferrioxamine-b
	Region 27.1	other-lassopeptide	keywimysin	0.8	https://pmc.ncbi.nlm.nih.gov/articles/PMC6780079/
	Region 101.1	other-lassopeptide	lagmysin	0.8	https://pmc.ncbi.nlm.nih.gov/articles/PMC4584356/
	Region 6.1	other-ectoine	ectoine	1	https://pmc.ncbi.nlm.nih.gov/articles/PMC10892505/
	Luedemann Collection Member PAIL28
	Region	Type	Most Similar Known Cluster	Similarity (%)	Reference
	Region 31.1	other-ectoine	ectoine	1	https://pmc.ncbi.nlm.nih.gov/articles/PMC10892505/
	Region 338.1	other-terpene	geosmin	1	https://pubmed.ncbi.nlm.nih.gov/15638324/
	Region 83.1	other-NI-siderophore	legonoxamine A/desferrioxamine B/legonoxamine B	1	https://www.sciencedirect.com/topics/chemistry/desferrioxamine-b
	Region 35.1	other-terpene	pristinol	1	https://onlinelibrary.wiley.com/doi/full/10.1002/anie.201605425
	Region 355.1	other-RRE-containing	SRO15-2005	0.87	https://www.sciencedirect.com/science/article/pii/S096808961831650X
	Region 4.1	other-NRPS	salinamide A/salinamide B/salinamide C/salinamide D/salinamide E/salinamide F/desmethylsalinamide C/desmethylsalinamide E	0.85	https://www.nature.com/articles/ja2014122
	Luedemann Collection Member M*179
	Region	Type	Most Similar Known Cluster	Similarity (%)	Reference
	Region 30.1	putative antibiotic-NRPS	bicornutin A1/bicornutin A2	1	https://pubmed.ncbi.nlm.nih.gov/19320949/
	Region 218.1	putative antibiotic-NRPS	kolossin	1	https://pubmed.ncbi.nlm.nih.gov/26118790/
	Region 66.1	other-NRPS-like	livipeptin	1	https://pmc.ncbi.nlm.nih.gov/articles/PMC10548850/
	Region 105.1	other-lanthipeptide-class-iii	SapB	1	https://pmc.ncbi.nlm.nih.gov/articles/PMC509221/
